# Supplementary material for: Sequence-based Functional Metagenomics Reveals Novel Natural Diversity of Functional CopA in Environmental Microbiomes
Source: Genomics Proteomics Bioinformatics. 2022 Sep 8;21(6):1182–94. doi: 10.1016/j.gpb.2022.08.006 (PMC11082258; doi:10.1016/j.gpb.2022.08.006)
Supplement: Supplementary Table S1 — Basic information of reported CopA from the fourteen bacterial species [file mmc4.xlsx]

## Sheet: Table S1
Table S1 Basic information of reported CopA from the fourteen bacterial species
UniProt gene ID	Organism	Length (AA)	Description	TMHa	Reference
P32113	Enterococcus hirae	727	Probable copper-importing P-type ATPase	8	[1]
O29777	Archaeoglobus fulgidus	804	Probable copper-exporting P-type ATPase	8	[2]
Q8XD24	Escherichia coli	834		8	[3, 4]
Q59385
Q5HCZ3	Staphylococcus aureus	802		8	[5]
Q2FV64
A6QK47
Q2FDV0
A8Z3F8
Q8NUQ9
Q6G6B7
Q99R80
A5IVY3
A6U4T8
Q7A3E6
A7X6S1
Q2YWA3
Q6GDP1
Q5HL56	Staphylococcus epidermidis	794		8	Manually annotated in Uniprot
Q8CN02
Q4L970	Staphylococcus haemolyticus	795		8	Manually annotated in Uniprot
Q8ZCA7	Yersinia pestis	961		8	Manually annotated in Uniprot
Q4A0G1	Staphylococcus saprophyticus subsp. saprophyticus	794		8	Manually annotated in Uniprot
Q9ZM69	Helicobacter pylori	745		8	Manually annotated in Uniprot
P77871
Q59467
O08462
P55989
O32619	Helicobacter felis	732		9	Manually annotated in Uniprot
Q9KPZ7	Vibrio cholerae serotype	915		8	Manually annotated in Uniprot
O32220	Bacillus subtilis	802		8	[6]
Q8ZR95	Salmonella typhimurium	833		8	[7]
Q8Z8S4	Salmonella typhi	833		8	Manually annotated in Uniprot
Q5ZWR1	Legionella pneumophila subsp.+B3:B36 pneumophila	736		8	[8]
Note: *TMH stands for transmembrane helices.
[1] Odermatt A, Suter H, Krapf R, Solioz M: Primary structure of two P-type ATPases involved in copper homeostasis in Enterococcus hirae. J Biol Chem 1993, 268(17):12775-12779.
[2] Mandal AK, Cheung WD, Arguello JM: Characterization of a thermophilic P-type Ag+/Cu+-ATPase from the extremophile Archaeoglobus fulgidus. J Biol Chem 2002, 277(9):7201-7208.
[3] Padilla-Benavides T, George Thompson AM, McEvoy MM, Arguello JM: Mechanism of ATPase-mediated Cu+ export and delivery to periplasmic chaperones: the interaction of Escherichia coli CopA and CusF. J Biol Chem 2014, 289(30):20492-20501.
[4] Rensing C, Fan B, Sharma R, Mitra B, Rosen BP: CopA: An Escherichia coli Cu(I)-translocating P-type ATPase. Proc Natl Acad Sci U S A 2000, 97(2):652-656.
[5] Sitthisak S, Knutsson L, Webb JW, Jayaswal RK: Molecular characterization of the copper transport system in Staphylococcus aureus. Microbiology (Reading) 2007, 153(Pt 12):4274-4283.
[6] Radford DS, Kihlken MA, Borrelly GP, Harwood CR, Le Brun NE, Cavet JS: CopZ from Bacillus subtilis interacts in vivo with a copper exporting CPx-type ATPase CopA. FEMS Microbiol Lett 2003, 220(1):105-112.
[7] Espariz M, Checa SK, Audero MEP, Pontel LB, Soncini FC: Dissecting the Salmonella response to copper. Microbiology (Reading) 2007, 153(Pt 9):2989-2997.
[8] Andersson M, Mattle D, Sitsel O, Klymchuk T, Nielsen AM, Moller LB, White SH, Nissen P, Gourdon P: Copper-transporting P-type ATPases use a unique ion-release pathway. Nat Struct Mol Biol 2014, 21(1):43-48.
