# Supplementary material for: Sequence-based Functional Metagenomics Reveals Novel Natural Diversity of Functional CopA in Environmental Microbiomes
Source: Genomics Proteomics Bioinformatics. 2022 Sep 8;21(6):1182–94. doi: 10.1016/j.gpb.2022.08.006 (PMC11082258; doi:10.1016/j.gpb.2022.08.006)
Supplement: Supplementary Table S2 — Assemblage and blast results of the 87 metagenomic datasets [file mmc5.xlsx]

## Sheet: Table S2
Table S2 Assemblage and blast results of the 88 metagenomic datasets
Dataset ID	Total bases	Total reads	Contigs (#)	Proteins (#)	Largest contig	N50	Total matches
	count (bp)	count (#)			length (bp)		after blasting (#)
mgm4440282	38502057	388627	21		1978	1258	0
mgm4441138	144206508	138453	6405		8608	1366	32
mgm4481318	48481633	282068	5389		15226	1746	18
mgm4543783	2698799435	5730646	227826		21405	1414	414
mgm4559934	290088400	480319	52284		211365	3588	333
mgm4569536	310231290	982123	31292		7751	493	64
mgm4604830	1122131210	11110210	158480		2186	411	100
mgm4635292	171040298	342280	304330		4756	443	1102
mgm4636838	342308106	1605795	47037		2031	396	86
mgm4640770	1061289375	8490315	56170		25238	411	107
mgm4654031	461408862	2528610	62816		1636	370	94
mgm4664132	743136365	4092658	1016		5099	1447	5
mgm4689240	112874758	636690	2731		1084	355	9
mgm4694055	3340235445	28360469	7404		15933	1752	33
mgm4705070	5559605502	16139625	51883		105042	2367	385
mgm4740557	962829566	9532966	8030		37727	1584	68
mgm4740558	1590780502	15750302	5453		12079	1380	19
mgm4740559	806031106	7980506	792		3786	1286	0
mgm4754648	670265189	6636289	0		0	0	NA
mgm4754661	697011504	6901104	1		1275	1275	0
mgm4780529	1257411698	5866329	83003		165337	1307	212
mgm4780548	997043816	4528830	131703		367834	1284	348
mgm4785115	4678335961	25737732	879736		4223	391	1034
mgm4785280	5303559934	30670658	1460078		69527	474	10659
mgm4800430	1075247519	4938537	227637		302600	709	538
mgm4805886	113694840	710265	145991		2981	357	418
mgm4815686	3258523350	21723489	242		2958	1291	132
mgm4819059	658065701	4358051	10673		44135	4014	27
mgm4819113	823699715	5454965	53126		38369	451	112
mgm481917A33:A349	102042478	675778	6058		3630	483	15
mgm4819196	379560697	2513647	16355		10332	621	28
mgm4819238	486590705	3222455	38563		7601	434	62
mgm4819352	131856069	873219	9431		6229	414	19
mgm4819360	143638750	951250	11215		27527	430	23
mgm4819373	1197697874	7931774	33201		2446	357	27
mgm4819377	726335670	4810170	43714		32477	644	76
mgm4820470	132858256	879856	896		2384	345	0
mgm4820474	658065701	4358051	10209		84494	7993	30
mgm4827558	13256917	89570	174		5527	394	0
mgm4846246	698047178	2986100	137705		23104	486	309
mgm4866093	275333019	273948	192136		28152	2426	211
mgm4869426	959481886	315775	417058		36510	2233	340
mgm4926087	1513977019	5902784	375831		5609	366	406
Tailings1	69461465	44029	19524		50830	1155	76
Tailings2	21797134	19524	44029		359427	1789	211
Tailings3	72146312	40816	40816		89556	2129	266
Tailings4	130756269	82334	82334		13516	1734	512
mgm4443754	24210189	54344		58768			8
mgm4443755	30035399	57827		63729			3
mgm4443756	29292896	61672		66617			0
mgm4461675	156809137	389864		268832			354
mgm4510939	76571419	97768		125561			163
mgm4510941	49162469	56117		75038			72
mgm4510942	26796913	42585		52732			85
mgm4510943	52372093	74178		94758			122
mgm4510944	53884243	72536		94266			123
mgm4510945	54142157	71478		92901			146
mgm4510946	49216363	74745		93311			118
mgm4556493	162926938	1613138		1332132			813
mgm4556497	162926938	1613138		1278907			716
mgm4556501	257249323	2547023		1775484			1012
mgm4556505	257249323	2547023		1737663			932
mgm4556509	41926615	415115		330475			201
mgm4623639	1152978428	11415628		8918185			2092
mgm4623640	1363452328	13499528		9551839			2197
mgm4623641	266181258	2635458		11080559			2717
mgm4623643	1541232730	15259730		2179967			419
mgm4623645	1280467698	12677898		12112540			2836
mgm4623648	711577500	7115775		10173084			2137
mgm4626292	711577500	7115775		6617871			4215
mgm4626293	2910226200	29102262		27073266			15384
mgm4654022	830740317	4484452		4317359			2379
mgm4654023	711633780	3762792		3613450			1958
mgm4754653	904502066	8955466		3			0
mgm4779571	226100954	1707504		1339437			1369
mgm4779582	236630443	691427		620772			617
mgm4779593	297299561	2314785		1606334			1572
mgm4784118	294673007	263221		404559			594
mgm4784267	337590087	280494		455676			473
mgm4795328	1263293418	5301996		4504050			10659
mgm4805887	245769607	1504548		1425259			823
mgm4805888	292507271	1765833		1638493			892
mgm4805891	249364794	1511233		1337052			1146
mgm4805896	600660125	3503012		3109428			4781
mgm4805910	462334595	2656598		2409686			3666
mgm4819062	1197697874	7931774		6600579			2900
mgm4819070	309107570	2047070		1769789			891
mgm4819073	730894511	4840361		4008762			3354
Sum	67663009081	430203162	5500798	134409173			74939
