# Supplementary material for: Sequence-based Functional Metagenomics Reveals Novel Natural Diversity of Functional CopA in Environmental Microbiomes
Source: Genomics Proteomics Bioinformatics. 2022 Sep 8;21(6):1182–94. doi: 10.1016/j.gpb.2022.08.006 (PMC11082258; doi:10.1016/j.gpb.2022.08.006)
Supplement: Supplementary Table S3 — Taxonomy of 175 novel copA genes by Kraken2 classification [file mmc6.xlsx]

## Sheet: Table S3
Table S3 Taxonomy of 175 novel copA genes by Kraken2 classification
Name	Taxid	Kingdom	Phylum	Class	Order	Family	Genus	Species	Sequences
K141_95571|42-1676	232721	Bacteria	Proteobacteria	Betaproteobacteria	Burkholderiales	Comamonadaceae	Acidovorax	Acidovorax sp. JS42	ATGACGCTGGAGCCCATCATTCCCCTCGACGAGGAAGACAACCACGAACTGCTGGACTTCCAGCGTCGCTTCTGGTGGACGCTGCCGCTCACGGTCATCGTGACCATTCTTGCGATGTTCGGCCACCGCCTCGGATGGTTTGACATGCAAGTGCAGACATGGGTTGAACTGGCGTTGTCGTTACCCGTCGTGTTGTGGACGGGCTGGCCTTTCTTCGCGCGGGGCTGGCAGTCTCTCCTCCATCGCAGTCCCAACATGTGGACCTTGATCGGTCTGGGCACAGGCGCGGCTTTCCTCTACAGCCTGGTAGCTACCCTGGCGCCGGGCGTATTCCCGGACTCGTTCGTCTCCATGGGGCGGGTGGCGGTCTACTATGAGGCGGCGGTGGTCATCATTTCG…	Statistics	Number	Number known	Number unknown
Dir16_k141_57160|10-1869|p	1853699	Archaea	Euryarchaeota	Halobacteria	Haloferacales	Halorubraceae	Halorubrum	Halorubrum sp. CBA1229	ATGACCTGTGCTAACTGCTCGGCGACAGTTGGCGACGCGCTTGAGTCCCTCGACGGCGTTGTCGAGGCGAACGCGAACTTCGCCACTGACGAGGGCTCCGTCGAGTACGACCCTGACGAGGTATCGCTCGAAGAGATATTCGAGGCCATCGAAGATGCCGGGTACGGTGCGGTGTCTGACACCGTGACAATCGGCATCTCCGACATGACCTGTGCCAACTGTGTACAGACCAATGAGACTGCCCTAGAGAACACACCGGGTGTCATCGCGGCCGAGGCGAACTTCGCCACCGACGAAGCCCAAGTCCGGTACAACCCCGCGGACACGTCGCTGGATGCGCTCTACGATGCCATCGAGAGCGCGGGCTACTCGCCCGTCCGAGAGGACGCCGAGGACGGC…	Kingdom	3	2	6
Dir16_k141_78172|2444-3|p	183963	Archaea	Euryarchaeota	Halobacteria	Unassigned	Unassigned	Unassigned	Unassigned	ATGCGCTCAGATGGAGATGCTCCGCACCGCGGACACGACGACAGCAGCTGGAGGAAGCGACGAAACACCGAGCGGATTACCCCCGGCGCAGGAAGCCGCCCTCCAAGCCGCCGTCGAACACGGCTACTACGAGTCGCCCCGCGAGGTCGATGTCGGCGAGTTGGCCGAGCATCTCGACGTGCCTCGGTCAACACTTACCTACCGGCTCCGTCGGGCGGAAGAACATTTGGCGAAGCAACACGTCGCCGGCGAGCGGGTAGCGGAAGAACGGCTGGCATCGCACTGACACCGCGGTTGGAATATTCCAACAAAGACATATCGAACTCCCGCTCCTACCGTGAGGTGATGACAGAGAATTCCGATGTGGATACAGCGGGACCACCGAACGGCGGCGGGCAG…	Phylum	9	8	14
Dir16_k141_121613|1970-3|p	1048396	Archaea	Euryarchaeota	Halobacteria	Haloferacales	Halorubraceae	Halopenitus	Halopenitus persicus	ATGGCCCGGTTCCTCTCGGATGCACTCCGGCACTCCTCGAGCACGTACTTCTACGGCTTCATCGGCATCCTCACGACGATCGTCGTCGTCGTCACCGGCAAGCCGATCCTCCGTGGCGCGTACGTGAGTCTCCGGACCCGGTCGCCGAACATGGACCTGCTCGTCGCGCTGGCGGCGATGAGCGCGTACGCCTACTCGGTGCTCTCGATCGCGACCGGGAAGGAACACGTCTACTTCGACGTGACCGTCGCGATCATCGTGATCGTCACGATCGGCACCCACTACGAGACGTCGATCAAACGCCGCGCGACCGAACGGCTCTCGGACCTGACCGCCGTTCGTGTCGACGAAGCGCGCCGGCTGGTCGACACGGACATGACCGGAGACGACGGCACGGTC…	Class	16	15	26
Dir16_k141_99821|2124-343|w	519442	Archaea	Euryarchaeota	Halobacteria	Halobacteriales	Haloarculaceae	Halorhabdus	Halorhabdus utahensis	ATGACCGCGGCGATTCTCAGCGCGGTCACCGCGAGTCTAATCTCCGGCGAGTCGCTCTACTTCGAAGCGGCTACACTCGCCTTCCTGTTTAGCGTCGCGGAGCTTCTTGAGGAGTACTCGATGGACAGGACGCGCGACTCCCTGCGCGAACTGATGGAGCTTTCCCCCGACGAGGCAACCGTCCGTCGGAACGGTGAGGAGGTGACCGTCCCCGCCGAGGAGGTCGAAAAGGGTGAGGTGGTTGTCATCGAACCCGGGGAGAAGGTACCGAGGGACGGCGTGGTGGTCGAAGGGGAGAGCGCCCTCGACCAGTCCCCTATAACGGGGGAGTCGGTGCCCGTCGAGAAGACGGAGGGTGACGAGGTCTACGCGGGTACGGTAAACGAAACCGGATACCTC…	Order	37	36	32
Dir16_k141_257479|38-1786|w	1710541	Archaea	Euryarchaeota	Halobacteria	Halobacteriales	Unassigned	Salinibaculum	Salinibaculum litoreum	ATGGACAGGGCACGGGACTCCCTGCGCGAGTTGATGGAGCTATCACCCGACGACGCGACGGTCATCCGCGAGGGCGAGGAACTCACAGTCCCGGCCGAGGAGGTGGCGGTGGGTGAGACTGTCGCTGTCCGGCCTGGCGAAAAGATACCGCTGGACGGTACGGTCCTCGACGGGGAAAGTGCGGTCGACGAGTCGCCGATTACCGGCGAGAGCGTCCCCGTCGACAAGGCCGCCGGCGACGATGTGTACGCCGGCGCAATCAACGAGGGGGGTTACCTCGAAGTCGAGGTCACGTCGACGGCCGGTGATTCGACGCTGTCGCGCATCATCGAGATGGTGCAGGGCGCACAGGCCAAACAGACCGAGACCGAGCAGTTCGTCGACCGCTTTGCGGGCTAT…	Family	48	47	45
Dir16_k141_70649|1685-144|w	225849	Bacteria	Proteobacteria	Gammaproteobacteria	Alteromonadales	Shewanellaceae	Shewanella	Shewanella piezotolerans	ATGCTCTCGGATCTCGCCGCGCTAGGGGTCGAAGACGCGACACTGTATGAGACTGGTGAAACAGTACCTGTTTCTACCGTCGAAGCTGGGACAGATCTGCTCGTACACGCGGGTGAGCGCATCCCTCTCGACGGCACCGTCCTTGAAGGGACAGCTGCCGTCGACGAGTCCCTCGTGACTGGTGAAGCCCTACCTGTCGAAAAGGAAGTGGGCGATCCCGTTCAGGGTGGGACAGTCGTCACTGACTCGCCGTTGGTTGTCCGTGTCGGAGACGATGCGTCGAGTACACTCGATCGCCTGGTGGATCTCCTCTGGACGATTCAGAGTTCACGGCCGGGAATCCAGCGACTCGCTGACAAACTCGCCACCCTCTTCGTTCCTCTCGTGACTATTCTTGCC…	Genus	70	69	38
Dir16_k141_149546|4006-2348|w	634157	Archaea	Euryarchaeota	Halobacteria	Haloferacales	Halorubraceae	Halorubrum	Halorubrum sp. PV6	ATGGACCGGGCGCGAGACTCACTGCGGGAGCTGATGGAACTCTCACCCGACGAGGCGACTGTACGCCGGAACGGCGAGGAAGTGACCGTCCCGGCCGGGGACGTCGCAGTCGGCGAGACTGTCGTCGTCCGTCCCGGCGAGAAGGTCCCCCTCGACGGGATCGTCCGCGAGGGCGAGAGCGCGGTCGACGAGTCCCCGATCACCGGCGAGAGCGTTCCCGCCGACAAGTCCGCAGGTGAGGAGGTGTACGCCGGCTCGATCAACGAAGAGGGCTATCTCGAGATCGACGTCACCTCGACCGCCGGCGAGTCGACGCTCTCGCGGATCATCGAGATGGTGCAAGGCGCCCAGGAGAAACAGACCGAAACGGAGCAGTTCGTCGATCGGTTCGCGGGCTAC…	Species	75	74	55
Dir16_k141_18523|7079-9682|w	1644055	Archaea	Euryarchaeota	Halobacteria	Haloferacales	Unassigned	Unassigned	Unassigned	ATGGCGGCCACGCAGGTCCAGTACAACGTCGGCGGGATGAGCTGCTCGTTCTGCGCCGAGACGATCAACAAGGCGTTGGAACGGACCGACGGCGTCGAGGATGCGAATGTCAGCCTCGCGCACGAAGAGGTGCTGATCCAGTACGACGACGAGATCGTCTCAGAGGTCGACCTGAAGGACACGCTTCGGGATCTCGGCTACACGATCCGCGACCCCGACAAGGAGAAACGCTTCGAGGAACAGCAGGAAGAACTCGAAGACGGCAGACGACGACTCCTCGTCAGCGGTGTCGCATCGCTTCTCTCGCTGTTGCTGATGGGGCTCATGGTCGCGCGCAACGGCTGGAACATCTTCGCCGAAACCGACCAGTTGTGGATGTGGTACGGGTCGCTCGCACTG…
Dir16_k141_32303|505-2283|p	1932360	Archaea	Euryarchaeota	Halobacteria	Halobacteriales	Haloarculaceae	Halorientalis	Halorientalis sp. IM1011	ATGGACGACCATCATCACTCAGCAGACGACAAAGAAACCCACTCTCACCAAGACCATCAACGTTCAGAGAGTGACGAGCCGGTACCCGACGCAGAGGAGTCCCGTACTGAGCAGTCGATGCTCGAAGATGAGGCAGCCGATGCCGACGATGTCGAACGAGAAATTGGGGAACCGCATGATCATCAGATGGGACACGGGGGCGGAGGCTCGGAGCACGGCGACGGTCATGGCGACCACGGTGGCATGCACGAAGGCCATGAACAGATGTTCCGTCGACGATTCTTCGTTTCCACACTGCTCTCGATTCCCGTCCTGCTGTACAGCGAATTCCTCCAGGCACAACTCGGCTTTTCAGTCCCGGCATTCCCTGGCAGCGAGTGGATCAATCCGGTCTTCGCG…
Dir16_k141_278627|386-2026|p	1853699	Archaea	Euryarchaeota	Halobacteria	Haloferacales	Halorubraceae	Halorubrum	Halorubrum sp. CBA1229	ATGTTTCGGCGGCGGTTCTGGGTGTCGCTCGTACTCTCACTACCAGTCATCTTCTTCAGCGAGTTCATCCAGGATGTCTTCGGGTACACTGCGCCGTCGTTCCCCGGCAGCGTCTGGATCACGCCGGTTCTCGCGGTGATCGTCTTCGCGTACGGTGGCGTGCCGTTCCTCTCGATGGCACGTACCGAACTGAAGACTCGCGAGCCAGGGATGATGATGCTCATCTCGCTGGCGATTACCGTCGCGTTCGTCTATTCGGTTGCGAGTCTGTTCCTCGAGGGGACGACGCCGTTCTTCTGGGAACTCGTGACGCTGATTGACATCATGCTGTTGGGCCACTGGGTGGAGATGCGGTCGGTCCGGGCAGCCTCCGGCGCGCTCGACGAGCTCGCGAAGCTT…
Dir16_k141_71592|8175-10340|p	1932360	Archaea	Euryarchaeota	Halobacteria	Halobacteriales	Haloarculaceae	Halorientalis	Halorientalis sp. IM1011	ATGGTATCGAGAACGACCAGGCTGGAAATCGGCGGGATGAGCTGTGCGAACTGCGCAGCGACGATCACGGAGTCGGCCGAAGGGATCGAGGGGGTCGAGGAAGCCAGCATCAATTACGCGACCGACGAGGGGTCGGTGACGTACGACCCCGAGCGGGCGTCGCTGGCGGAAATCTACGCGGCCGTCGAGGAGGCCGGCTACGACCCCGCACGCGCGACCGTGACCGTCCCCATCACGGACATGTCGTGTGCGAACTGCGCGGAGACCAACGAGGAGGCGCTGCTGTCGACGCCGGGCGTAATCGACGCCGAGGTCAACTACGCGACCGACGAGGCACGCGTCGAGTACAACCCCGCGGACACCGACCGAGGCGCGCTCTACGACGCTATCGAGGATGCT…
Dir16_k141_174136|91-1950|p	406552	Archaea	Euryarchaeota	Halobacteria	Natrialbales	Natrialbaceae	Natrinema	Natrinema sp. J7-2	ATGCCCGTCCGCGAGGACGAGGGCGGCGACGGCGACGGACAGTCGGATCAGGAGCGTCGCGACGCGGCCCGGCAGGCCGAGATCCGAAAGCAACTCCGGCTGACGCTCTTCGGCGCGGTGCTGTCAGCTCCGTTCCTGTTCTTCCTCGCGAACCGGTTCCTGCTCGGTGGGGAACTGCTGCCCGAGACGGTCTTCGGCGTCAGCTTCGGCTGGGTCGAGTTCCTGCTTGCAACGCCGGTCTACATCGTTCTCGGCCGCGAGTTCCTCGCGAACTCGTATACGGCGCTCGTCAAAAACCGAACCGCCAACATGGACGTGCTGATCGCGCTGGGCTCGTCGACGGCGTACATCTACAGCCTGATCGTCCTGCTTGGCCTCCTCGCGGGCAACCTCTACTTC…
Dir16_k141_63594|1924-2|p	2739057	Archaea	Euryarchaeota	Halobacteria	Haloferacales	Halorubraceae	Halorubrum	Halorubrum sp. RHB-C	ATGACAAGCCGAACAACCCATCTCGATATCACAGGGATGACCTGTGCTAACTGCTCGGCGACAGTTGGCGACGCGCTAGAGTCCCTCGACGGCGTCGTTGAGGCGAACGCGAACTTCGCCACGGATGAAGGCTCCGTCGAGTACGATCCTGACGAGGTATCGCTCGAAGAGATATACGAGGCGATCGAAGATGCCGGGTATGGTGCGGTGTCTGACACAGTGACCATCGGCATCTCCGATATGACCTGTGCCAACTGTGTACAGACCAATGAGACTGCCCTAGAGAACACACCCGGTGTCATCGCGGCCGAGGCGAACTTCGCCACCGACGAAGCCCAGGTCCGGTACAACCCCGCGGACACGTCGCTGGATGCACTCTACGATGCCATCGAGAGCGCG…
Dir16_k141_232099|1167-3530|w	755307	Archaea	Euryarchaeota	Halobacteria	Haloferacales	Halorubraceae	Salinigranum	Salinigranum rubrum	ATGAGGGACGGCACCAAAACCCACGCCATGAGCAACAATCCAGACCACGAGAACTCCGAAACCTCCTCTGTAGAGGGTAACTCCTCGCATCAATCCGAAGAACCCGTCTACTGTTGTCGAATTTGCCAGCTAAAAGCAGATGCTGAAGCGCGAACATCAGCCCACGCGTCATCAGAGCAGCATCCCCACTCCCCGGAGCACGAAGGACACACTGCGGCGGATGAGACCCCAACGGAATCAGAACCCCCTGACGAACACACTCATCACGAGCACGAAACCGAGGACGGGCACCGCCAAGCCGAACCCGAACACACTCACCACGGAGACGCAGAACACGACCACGGGGCGAACGGTCACGAAGGGGGTTCACACGACGATCACGGAGCCCACACGGACCAC…
Dir16_k141_179160|1955-3|p	2236	Archaea	Euryarchaeota	Halobacteria	Halobacteriales	Halobacteriaceae	Unassigned	Unassigned	ATGTCGTGTGCGAACTGCGCCGAGACCATCAAGGACCGTCTGGACGAGACACCCGGCGTCGTCTCGTCCAGCGTCAACTACGCGACCGACGAAGCGAACGTCACCTACAATCCCGCGGACGCGTCCGTGGCCGAGTTGTACGACGCCATCGAGGCGGCGGGCTACTCACCGGTTCGCGAGCGCGAGGGCGACGAGGAGTCGGACAGCGACAGGCGACAGGCCGCACGGGAGGACGAGATCGCGAAACAGCGTCGGCTCGTCCTCTTCGGTGCCGCGCTCTCGGTGCCCCTGCTCGGCATGCTCGTCGAACACCTGTTCTTCCCGGCCCTTCTTCCAGATACCATCGGACCGATCGGCATCGGGTGGATCGCGTTCCTGTTCGCCACCCCGGTCCAGGTC…
Dir16_k141_75583|3610-1352|w	755307	Archaea	Euryarchaeota	Halobacteria	Haloferacales	Halorubraceae	Salinigranum	Salinigranum rubrum	ATGGACGACTCCCGAAACCCAACTGAGGATTCAGCGAACGGAGCGGCCCATCACGACGAGGGCAGTCATCACCATCACGGAGACGGCGAAGGTGCTGCAGGTGGCACAGAAGATGAGTCACAGGTAGAACGGGAGTCATCCGCGGACGTAGCCGATGCCGACGAGGGTGGTGAGACGCTCCACGAGCAGTCTGCACACCGAGTCAGTGGGCACGACCACAGCGCCAACGAGGGTCACGGCGGTATGCACGAAAGGCACGAGCAGCTGTTCCGGCGGCGCTTTTTCGTCTCGATACTGCTCTCGATTCCGGTGCTTCTCTACAGCGAAACGCTTCAGGCGTGGCTCGGATTCTCAGTCCCGACGTTTCCCGGGAGCGAGTGGGTTAATCCCGTCTTCGCG…
Dir16_k141_56799|747-2672|w	131567	Unassigned	Unassigned	Unassigned	Unassigned	Unassigned	Unassigned	Unassigned	ATGGAACACGATCACGACCACGGCGACGATTCTGACCACGACCATGACTCCGGTCACGGTCACAAGCATCACGAGGAAATGTTCAGACGGAAGTTCTTCATATCTACAGCTCTATCTTTGCCAGTTCTATATTTCAGCACTTTTGTCTCCGGGCTACTTGGATATACTCCGCCGACATTTACCGGCAGTAGCTTGATTGTCCCTGTCTTTTCAATCATAATTTTCGGCTACGGAGGTTTGCCGTTCCTGAAAATGGCAAAGTCTGAGTTCGAGGATAGACAGCCAGGAATGATGATGCTGATCTCGCTCGCAATAACTGTAGCTTTCGTTTACAGTATGGCAGCTCTCGTCTTACCTACAGAGTCAAGCTTCTTCTGGGAACTCGTCACGCTTATTGAC…
Dir16_k141_114290|83-1957|w	2692425	Bacteria	Firmicutes	Bacilli	Bacillales	Bacillaceae	Pontibacillus	Pontibacillus sp. HMF3514	ATGCCGACGTTTACAGGCAGTAATTTTATTGTTCCTGCATTTTCGATCATAGTTTTCCTCTATGGAGGCCTCCCATTCCTGAAAATGGCTAAAGGCGAACTTGAAGACAGAAAGCCTGGTATGATGGCATTGATTTCCCTTGCTATCATGGTGGCGTTTACTTACAGCATTACATCTCTTTTCATACAGGTAGGTTCGAGCTTTTTCTGGGAGCTCGTCACCTTGATCGATATCATGCTTCTCGGTCACTGGATAGAGATGAGATCTGTGAGAAAGGCCTCAGGAGCGCTAGAAGAGTTAAAGAAACTGATGCCAGATACTGCAGAAAGAATCACAGAGGAAAAAGATGCCGAATCTCGGGGAGAATCGGCAGGGGAGGAAACTGAAGAAGTCAAAGTT…
Dir16_k141_70353|3514-908|w	183963	Archaea	Euryarchaeota	Halobacteria	Unassigned	Unassigned	Unassigned	Unassigned	ATGACAAGCCAAACAATCCATCTTGATATCACGGGAATGTCCTGCGCCAACTGTTCGGCGACGATCCAGGACACTCTCGAATCGCTCGACGGGGTATCGGAGGCGGATGCGAACTTCGCCACCGACGAGGGTTCCGTCACCTACGACCCTGAAGAGGTATCGCTCAAAGAAATCTACGACGCGATCGACGAGGCCGGGTACGGCGCAGTCTCTGAGACGGTAACGATTGCCATCTCCGATATGACCTGTGCCAACTGCGCCGAGACCAACCAAACCGCTCTTGAAAATATTCCGGGCGTCGTTAATGCGGAGGTCAATTACGCAACCGACGAAGCACAGGTCACCTACAATCCTGCGGAAGTATCTATTGGTGCGCTGTACGATGCTATCGAGGAGGCT…
Dir16_k141_198389|1889-3|p	1816183	Archaea	Euryarchaeota	Halobacteria	Haloferacales	Haloferacaceae	Haloplanus	Haloplanus rallus	ATGGACGTCCTCATTGCGCTCGGGTCGACGACGGCCTACGTCTACTCCGTGGCCGTCATCCTCGGCCTGATCGCCGGGGGCGCGTACTTCGACACGGCGGCACTCATCCTCGTGTTCATCACCCTCGGCAACTACCTCGAAGCCCGCTCGAAGGGTCAGGCCGGGGAGGCGCTCCGGAAACTCCTGGAGATGGAAGCCGAGACGGCCACCGTCGTCCGCGAGGACGGCACCGAAGAGGAAGTGCCGCTGGAGGACGTGGCCGTCGGCGACCGGATGAGGGTTCGCCCGGGCGAGAAGATTCCGACCGACGGCGTCGTCGTCGAGGGGGCGAGCGCCGTCGACGAGTCGATGGTGACCGGCGAGTCCGTCCCCGTAGAGAAAGGCGACGGCGACGAGGTC…
Dir16_k141_185451|2817-739|w	146919	Bacteria	Bacteroidetes	Unassigned	Bacteroidetes Order II. Incertae sedis	Rhodothermaceae	Salinibacter	Salinibacter ruber	ATGAGCCGCGAAACGTCTGCCGATCACGCCCACCATTCTTCCCACGGCCACTCGGAGCATCAGGACCCTTCTGCTAAGGAAGAACACGCCGGTCACGATCACGACGGACATGAGGACCACGAGGGTCACCAAGACCACCATGCCCACATGGTCGAGGAATTCAAGCGTCGATTTTGGGTGTCGCTTCTCCTCACCGTTCCGATCCTAGCGCTTTCTCCGTTGATTCAGTCGGTCTTGGGCATCGAAGAAGCGCTGCAGTTTCCGGGGGACCTGGTTGTCCTCTGGGGTCTTTCGTCGGCGGTGTTTTTCTACGGCGGATGGCCCTTTCTGAAAGGCATCTATGAGGAGCTGAGCGAGTGGCAGCCCGGCATGATGACGCTCATCGCCGTGGCCATCACC…
Dir16_k141_18360|260-2521|w	131567	Unassigned	Unassigned	Unassigned	Unassigned	Unassigned	Unassigned	Unassigned	ATGTCAGATCACGATGATAGTCGAAAACATGGGAAGGATGATGAGAAGGCTCGCCAGTCAGAAGAAAACCCAGAGACAGCGAATCACGCCCACCACGATTCATCACATACACAACCACGTGTTGAGCAATCGTCGATAGAGGAGGAAGCTTCTTCCTCTCCGCATAGGGGGCACGGAGCGGGTCACAGTCATAGTCACGATGGCGAGAGAGACACGCATCAAGGAGGGCATAGTGGGCATGACGTGAGTCACGTCGGCCATGAGCAGATGTTCAAGAAGCGATTCTTCGTCAGTCTCATCCTCTCGATACCCGTCCTTCTCTACAGCGAAGGGCTGCAAGAACTACTGAGTTTCTCTGTTCCTACCTTCCCGGGAAGTGAATGGATCAGCCCCGTATTG…
k141_6753|825-3161|w	47917	Bacteria	Proteobacteria	Gammaproteobacteria	Enterobacterales	Yersiniaceae	Serratia	Serratia fonticola	ATGCAGACTCATAAACCACATAATCACCAAGAGCATCAGCATCAAGAACATAATCACGATCACGGCTGCGGCTGTGGTCATGACCACGCCAAAACCCAGCATGGCTGTAGCAATGAAAAAACCCCGGTGGGAGCAACCGCTGCCCATGACCATCACGCGGCCCACGAGCACGGTGCCAGCTGCTGCAGTAGCGATGGCCCCGACGACCCGGATGAGGAAAGCGACAGGCTGGCTGCCGTTCCCCCTTCCGGCAGCCAGCGTTTCAGTTGGAAAGTCACCGGCATGGATTGCCCGAGCTGTGCCAAGAAAATCGAAAATGCCGTAACGTCGATCCCCGGCGTCGACAGCGCTCGCGTGCTGTTTGCCACGGAAAAACTGGTGGTGGATGCCCAATCCGAC…
k141_55595|3053-966|w	633149	Bacteria	Proteobacteria	Alphaproteobacteria	Caulobacterales	Caulobacteraceae	Brevundimonas	Brevundimonas subvibrioides	ATGACGTCGACACATTCGTCCGAAGAGCAGCCCAAGGCGGCAGACCACGGTCCTGGTGACGGCCACGATCACGGCCATGGCGGCATCCTCGGTCCCAACACCGAGGTGATCTTCGCGCTCTCGTCGGGCGCAGCCTTGGGTGTGGGGTTCGCGCTGGAGAAGCTCGCGCCGGGCGCCCCGACCTGGATCCCGCTCGCGCTCTACCTTGTCGCCTACGCGTTCGGCGGCTTCTTCACCGTCCGCGAGGCGGTCCAGAACCTCCTGCAGAAGCGGTTCGAGATCGACACCCTGATGCTCGTCGCCGCAGCAGGCGCGGCGGCGCTCGGCGCCTGGGCCGAGGGCGCGCTCTTGCTGTTCCTGTTCAGCATCGGCCATGCCCTTGAGCACTACGCCATGGGG…
k141_142846|4139-2301|w	358220	Bacteria	Proteobacteria	Betaproteobacteria	Burkholderiales	Comamonadaceae	Acidovorax	Acidovorax sp. KKS102	ATGGCCTGGAAAGTGGCAGGCATGGCCATCGCCGCGTTGGCTATCTGGCTGGCAGGCATCGACACCTACAAGAAGGGCCTTGCAGCGCTGCTGCGCGGCAAGCTCAACATCAATGCACTGATGTCGGTGGCCGTCACAGGCGCCTTCCTCATCGGTCAGTGGCCGGAGGCCGCCATGGTGATGGCCTTGTACGCCATTGCCGAGCTGGTCGAGGCCAAGGCTGTGGATCGGGCGCGCAATGCCATCAAGGGCTTGCTGGAGCTTGCGCCGGAAGAAGCCCTGGTCCAAAGCCCTGACGGCGCATGGAACGCTACGCCGGTTGCCTCGGTGGCCATTGGCGCGACCGTGCGCATCAAACCGGGTGAGCGCGTGCCACTCGACGGCAAGGTGACCAAGGGC…
k141_68860|880-2721|p	1599	Bacteria	Firmicutes	Bacilli	Lactobacillales	Lactobacillaceae	Latilactobacillus	Lactobacillus sakei	ATGAGCGATAACAATATGCATAAAGGTCATAATCATGAAGAACATAATATAAATGATCATAATATAAAAGAGCATAATCACAGTAATCATGAACACGAACACGATGATCATAGTAGACATAAACAAAATAAACATGGTGATAGCCACCATGACCATCATGCCATGATGGTTGAGGATTTTAAAAGAAGGTTCTTTGTTTCCTTATTTATTATGGTACCAATTCTTTTGCTTTCACCGATGATTCAAATGTTTCTAGGTGTAGACTGGCGATTTAATAGGGACTCGTATATATTGTTTATCTTGTCCACGATTCTTTTTTTCTATGGTGGGAAACCATTTTTAAAAGGTGCTGTTGATGAGTTGAAAAGTAAAAATCCTGGAATGATGACGCTTATAGCC…
k141_23908|6-1715|w	2754694	Bacteria	Bacteroidetes	Flavobacteriia	Flavobacteriales	Weeksellaceae	Chryseobacterium	Chryseobacterium manosquense	ATGATGACGCTCGTTGCTTTGGCAATTACTGTAGCTTATGTCTATTCCGTTGCAGTCGTATTCGGGCTGCCGGGCATGGATTTCTTCTGGGAACTTGCCACCTTAATTGTGATCATGCTTCTTGGGCACTGGCTCGAGATGCGTTCGCAGATGGCTGCTTCAAAAGCGTTAGAATCTCTAGTTGCCTTACTACCAAATGACGTAACCGTCGAGCAGAACGGAAGTCCGGTTAAAATAAAACTGGAACAGCTGAAAAACGGAGATACTGTAATCATAAGACCGGGCGAAAAAGTCGCCGCTGACGGTCTGATTGTCGAGGGCAGTTCCTATTTAAATGAAAGCATGCTGACCGGAGAAAGTGTTCCTGTAAGAAAAGAGTCCGGTGGAAAGGTTATCGCA…
k141_13813|24-2279|p	1265445	Bacteria	Bacteroidetes	Flavobacteriia	Flavobacteriales	Weeksellaceae	Chryseobacterium	Chryseobacterium camelliae	ATGTTCCTAGTTCCAATCGAGGAAAGGGCGGATTACCTGAATAAAATGCAGACCTTCTCCAAAACGAAACTCCCTGCCACTTTCAAAGAAAAGATGGGCGACTATTTCTGTCCAATGTTCTGCGAAGGCGATAAAACCTATGATTCTGATACGGGATGTCCAGTGTGCCATATGCATCTTGAGGAGATAACGTCCGAGTTAATCCACAACTCCCCACATCAAGGCCACGACCACGGAACCGCTCATGGGCATACGAAACATGCGGCGCCCACACCAAATGTTAACAATGCCGGAAAATACTACTGTCCGATGTTTTGTGAAGGAGACAAAGTGTACGGATCTAATGTTGGATGCCCGGTATGCGGTATGGACCTCGTAAAATATCCTGAAAAATCAAAA…
K141_42682|4584-1717	1851	Bacteria	Actinobacteria	Actinobacteria	Pseudonocardiales	Pseudonocardiaceae	Saccharomonospora	Unassigned	ATGCATTGCCACTCGTGCGAGCGCACTCTTATAAGTGAGTTGTCCAAAGTCGTCGGCGTTGAGGCCGTCTCGGCTGATGCCGTGGCAGGAACCGCCACAGTAGTTGCGGACCCCGATGTAATCGATGTGGCTGCGGTTGCGGCTGCGATCGAGGCTGCCGGGTTCGTGGCCGCCGATGGCGGGGCGCTTGTGCCAACGACCGATGAGGTGCTCTTGCCTGAGCCCGAGCCGGTCCCCGTTGCCGAGGAGCCCGCGTGCGAGACCGGCGCGTGTCCGGTGATCCCGGACGGACCAGACCCGGTGCCCGCACCTGCTTCGGCCGGGACCGATGTTGAGGCGTCCACATTCGCCGTCACGGGAATGACGTGCGCGTCATGCTCGGCAATTATCGAAAAAGTC…
K141_34212|3992-6418	2	Bacteria	Unassigned	Unassigned	Unassigned	Unassigned	Unassigned	Unassigned	ATGGAAAATGAAAAGCATGTCATATTGCCAGTTATTGGAATGACTTGTGCAAATTGTGTCGCAACAATTGAGCGCAATGTGAAAAAATTACCAGGTGTTTCCAATACTGTTGTAAATCTTTCCACAGAACGGGCAATGGTTGATTATGACCCAACCAAGTTGGGTATGTCAGAGTTAATCAAAAAAATCGAAAAAGTCGGATATGGGATTGCTTCTGGTGAGTCTGTTTTCGGAATTAAAAGGTTGACAGACGTCAGTGATGCTGCTCGATTGGAGCATCTATTAACAGGGATTGATGGAATCCTGGAGGCTAACGCAAATGTGGCGACTGAAAAACTTAAGGTTCGCTACATTCCGACAATGATTAATACAGAAGATATTAATCGGATCGTAAAAAAG…
K141_54883|5279-7756	1536648	Bacteria	Chloroflexi	Dehalococcoidia	Unassigned	Unassigned	Dehalogenimonas	Dehalogenimonas sp. GP	ATGTCTGATACCAAACAATTAACCCTGCCTGTGACCGGGATGACCTGTGCCAACTGCGTGGCGACGGTTGAACGGAATCTGAAAAAACTGGATGGCGTTTCGACGGCGGTTGTTAATCTCTCGTCGGAACGCGCCACGATCGAATTCGACACCGCCAAACTTGGGCTGACCGAACTGATCGCCCGGGTCAACCGGGCCGGGTACGGAATCGCCACTGGCGAAGCGGATTTGGTCATCAAGCGCCTGGCTGATGACAACGACGCCCGCAGCCTGGAAAAAGCCCTGGCAAGACTGGAGGGCGTGCTGGAAGTTGGCGTCACTTACGCCAGCGAAAAAGCGCGGATCAAATATGTGCCGACTGTCATCTCGCAGTCCGAATTGCGCCGCGCAATCAGCGCC…
K141_149663|2411-438	2735554	Bacteria	Proteobacteria	Betaproteobacteria	Burkholderiales	Comamonadaceae	Diaphorobacter	Diaphorobacter sp. JS3050	ATGAGCAAGGATTTTGGGCTGCTGCCCGATTTCGTCTATACCAGCCGCACCCCGCACATGGACGGGATGCTCGAAGCCCAGTGGTGGTTTAACTGGGTCTTGCTGGCACTGGCCACACCGGTTCAGTTTTACGTTGGCTGGCAATATTATGTTGGCGCCTTCAAAGCCATTCGCAATCTTTCTGCCAATATGGATGTTTTGATCGCGCTTGGTTCCTCCGCGGCGTATTTCTACTCGCTGCCGATCACGCTGGGTTTGCTCGGTGGGCACGTCTACTTTGAGACGGCTGCGGTCATTATCACGCTGATCAAATTGGGTAAATTCCTTGAAGCGCGCGCCAAGGGGCGCACCTCCGAGGCCATCAAAAAACTGATGGGCCTGCGCGCCAAGACTGCCCGC…
Dir22_k141_25233|2047-329	429009	Bacteria	Firmicutes	Clostridia	Thermoanaerobacterales	Thermoanaerobacteraceae	Ammonifex	Ammonifex degensii	ATGGATTTGCCGGTCGTCATCGGTACTTCTGCCACCTATTTGTATTCGGCCTATGTGACGCTGGCAAAGCCGGCAACGGGCGAGGTGTATTTCGACACCGTGATCAATCTCATTTTTGTCATTTTGATCGGACGCTATCTGGAAGGCTCGTTCAGGCAGCAGGCAATGCTATCCACACAAAGGCTGATGGATTTGCAGCCACGTGTGGCCACAGTTATACGAGATGGCCAAGAGCAGGTGTTGCCGGTGCGCGCAGTGCAGATAGGCGAGACAGTCTTGATCAAACCGGGTGCCAATATCCCGGTGGATGGCGTAGTGTGCGAGGGGAACAGTGCTGTAGATGAAGCAATGCTGAGCGGTGAATCGCTGCCCGTGACCAAGGAGGTGGGCAGCAATGTG…
lcl|ORF1	1827	Bacteria	Actinobacteria	Actinobacteria	Corynebacteriales	Nocardiaceae	Rhodococcus	Unassigned	ATGGAGTTGAAGGAAAAAAATCCCGCCATGATGACCCTGATCTCAATGGGTATTACGGTGGCATACATTTATAGCGTCTATGCTTTTATTTCGAATCACTTCTTCCCGGCTGCCGAGCACCGGATGGACTTTTTCTGGGAGTTGGCTACCCTGATTGTCATCATGTTGCTAGGACACTGGATTGAGATGAGGGCAGTAGGCAATGCCGGCAACGCACTGCAAAAGATGGCAGAACTGCTTCCTGGAAGCGCTCGTCTGGTGGATGAGCATGGAAATATTACCGATGTGGATCTCAAACAAATCCAGATCGGGCAACTATTAATCGTCAACGCCGGAGAAAAAGTCCCCACAGATGGTAAAATTGTGGAAGGAAACACCACTGTCAACGAATCGATGGTG…
K141_18419|19270-21651	1224	Bacteria	Proteobacteria	Unassigned	Unassigned	Unassigned	Unassigned	Unassigned	ATGACATGCGCGAATTGTGTTGCAACCGTTGAACGAAACCTGAAGAGAGAAAAAGGGGTGGAAAGTGTTAATGTAAATCTTTCTTCTGAACGGGCAACGATAATCTTTGACCCGCAGCTGGTGCAGTTACCAGCCATATTGGCTCGTGTAGAACGGGCAGGATATGGCGTAGCTTCCGGAGAAGCAGATTTTTATGTACGTGGAATCAGTGATGATAATGATGCCAGACGGTTGGAAAAGGTACTTACCAACCTGGATGGTGTTACAACCGCTGCAGTCAGCTTTGCTAACGAACGTGCCAGGCTTACTTATATTCCCACAGTGGTCAGCCAGCAAGATATCCGCCGGGTGGTACGCGCCAGCGGTTTTGAGGCCATTGAAAGCGGCGGCGATGCTGTG…
Dir27_k141_6331|506-2236	2686288	Bacteria	Cyanobacteria	Unassigned	Chroococcales	Microcystaceae	Microcystis	Microcystis aeruginosa	ATGGGTGTTTTTTCGCGGTGCTTACTATGGCATGAAAAACAAAGTGGTCAATATGGATCTCCTTGTCGCCACGGGAGCCACCTCGACCTATTTGTATTCGATCTATATTACGTTTGCACAAGCGGGCGAGGCGTATTTCGATTCGGTCAGTATGATCGTAACCTTTGTCTTGATAGGCAAATTCCTAGAGGTCTTGAGCAAAAAAGCGTCGCCGATACTCTGGATGTGATCTCAAAACAGATACCCGCCGAGGTGAACGTCGTACAAGAGGGCAAAGTGGTCTCGCTAAAACTCTCAGAGGTGCGCTCAGGCGATATCGTCGTCGTATCTTCGGGTGAGAAGGTGCTCTTTGATGGGGAGATCCTTCAGGGGGAGGGGTCGTTTGACGAATCAAACCTT…
tailings-c49494|1806-4328|w	2060312	Bacteria	Proteobacteria	Alphaproteobacteria	Sphingomonadales	Erythrobacteraceae	Altererythrobacter	Altererythrobacter sp. B11	ATGCGGAGCGATCGGGCGACGCTCGGGAGATGGAGGATCCGCCGGGAAAGACCGGCGAATCCGCTCACCTTGATGCCCCGGGACCCGCGCACACCCACTGACGTTCACTCCTCGAGCGGAACCCAAGACAATGAAGCGAGACGACCCCTGACAGATCATCAGCATCATCATGCAGCCTCGGGCGGATCTTCGATCCCCGGTGCCGCTCTTGATCCCGTATGCGGCATGGCGGTGACGATCGAGGGCGCCAAGCATGTCGCCGAGCACGAGGGGGCCCGCCACTACTTCTGTTCAAGCCGCTGCCGAGAGAAGTTTCTGATCGATCCGCAGCTCTACTTGTCGGGCGGGCACCTCGATGCGGTCGAGGATGTGCCCGAAGGGACGATCTACACCTGTCCG…
tailings-c37021|5096-2631|w	348824	Bacteria	Proteobacteria	Alphaproteobacteria	Rhizobiales	Rhizobiaceae	Rhizobium	Rhizobium favelukesii	ATGTTGAACTACCCACTCAAGCGAGGAAACTCCATGAATCAAGCGCATATAGCATCGAAAGCACCGGCAAAACCCCGGGATCCCGTGTGTGGTATGGCGGTATCGGACGATACCGACCACCGGATGATTTATGCGGGGCGGGAATATCGGTTCTGTAGTGAACATTGTCTGCACAAGTTCAAGGACAGCCCACAACAGTATATGGAGCCGAAAGCGGCGCCGGCGCCGGAGAGCGGGTCGACGCTCTATACCTGCCCGATGCATCCGGAGGTGCGGCAGCCGGAACCGGGCGACTGTCCGAAGTGCGGTATGGCGCTGGAACCCATGGGCGCGCCGGCACCCGCCACCAGGACCGAATACACCTGCCCCATGCACCCGGAGATCGTGCAGGATCACCCG…
tailings-c38481|11612-9210|w	1088721	Bacteria	Proteobacteria	Alphaproteobacteria	Sphingomonadales	Sphingomonadaceae	Novosphingobium	Novosphingobium pentaromativorans	ATGGATCAGCTCAAGGCGTTATCGAACGAAGCAATGACGACCACGGATCCTGTCTGCGGCATGGTGCTGACCGAGGATACCGGGCATCGCCTGCTTCATGACGGTGCGCTCTATCTGTTTTGCAGCGACCGATGCCTGCACGAGTTCCAGAAGGACCCGCAACGGTATCGCCACCCGCGTGGTAATCCGCCCGGCGGCCACGCGGGCAATGGCCCCGATGCACACGATGGCCATCGCACGGCGCCAGGAGGCGGCTATGACAACGTGCCTCCGGGGTATACCGGTACCGTCTATACCTGCCCGATGCATCCCGAGGTGCGCCGGACCGGGCCCGGTGCCTGCCCGCTTTGCGGCATGGGGCTCGAACCCGAGCGGGCCGTCACCGTTGAGGAGGCTCCG…
tailings-c45924|3603-1555|w	2614913	Bacteria	Proteobacteria	Alphaproteobacteria	Rhodobacterales	Rhodobacteraceae	Roseovarius	Unassigned	ATGGGGCTCGAACCCGAGCGGGCCGTCACCGTTGAGGAGGCTCCGAACCCGGAGCTGGTGGATTTCACACGGCGGTTGTGGGTAGGTACGGCCTTTACCCTTCCGTTGCTGATCCTGACCATGACGCCGTACATCGGCATCACTGCGATTCGTGAACTCTTCGGCGAGCGYGCCTCTCTGTGGATCGAGCTGGTGCTTGGAACCCCCGTCATCCTCTGGGCCGGTTGGCCCTTCTTCGTACGCGGCTATCACTCCTTCCGCACCCTGAACCTCAACATGTTCAGTCTGATCGGCATGGGTGTGGCCGCCGCCTATGTGTTCAGCATCATCGCCGTGCTGGCGCCCGGCATATTCCCTGCCGGATTCCGTGATGAGGAAGGTCATGTTGGCGTCTATTTC…
tailings-c38745|6054-3622|w	1163617	Bacteria	Proteobacteria	Betaproteobacteria	Nitrosomonadales	Sulfuricellaceae	Sulfuricella	Sulfuricella denitrificans	ATGGATCAATATAGCGCGGTATCGAGAGAACCGGTGAAGCCCCGGGATCCTGTCTGCGGTATGGAGGTTTCCGAAGAGACGGAATATCGGTTTATCCACAATGACCGTGAGTACCTGTTCTGCAGTGAGCATTGTCTGCATAAATTTCAGGACGGCCCGCAACAGTATCTCGGAAAGCAAGCCGCGCCGGCACCGCCGCCCAAGGCGGCGCTCTATACCTGTCCCATGCACCCGGAGGTGCAGCAACCGGGGCCCGGAAGTTGCCCGAAGTGCGGCATGGCGCTTGAGCCGATGGGGGCACCCGCGCCCGCCACCAAGGCCGAATACACCTGCCCCATGCACCCGGAGGTCGTTCAGGATCACCCCGGTAACTGTCCCAAGTGTGGCATGGCGCTGGAG…
tailings-c37223|28729-26603|w	2715211	Bacteria	Proteobacteria	Alphaproteobacteria	Rhodobacterales	Rhodobacteraceae	Monaibacterium	Monaibacterium sp. ALG8	ATGCCGGCGGGTACGATCTACACCTGCCCAATGCATCCGGAGATCGAACGGGTTGGACCGGGCGACTGCCCGATCTGTGGCATGGCGCTAGAACCGAAGGGCGGGCTTCGGGGGGACGAGGAGCCGCACCCCGAAATGGTCGACTTCACCCGACGGTTCTGGATCGGTGCCGTACTGACAGTGCCCGTGCTCCTTCTGGCGATGGGCGGTTATGTCGGCGTGCCGGTCCGTAGTTGGGTCGGGGAGCGTTTTTCGCACTGGCTGGAGTTCATCCTGGCCACGCCGGTGATCCTATGGGCCGGTTGGCCGCTCCTCGTGCGGGGGTGGAAAAGCTTCCGCAGCCTGAACCTCAACATGTTCAGCCTGATCGGCATGGGTATCTTTGCGGCGTGGGCATTC…
tailings-c50757|1881-1|p	335929	Bacteria	Proteobacteria	Alphaproteobacteria	Sphingomonadales	Erythrobacteraceae	Unassigned	Unassigned	ATGACTCGCAATGCTGAAGCGACGGATGAAAGCGGCAACGAGGGGCCCTCTCCCTCCGGCACTGCAATCGATCCGGTCTGCGGGATGGTGGTGAAGATCGAAGGCGCGAAGTACGTGGCCGAGTACCTCGGAGCGCAGCACTACTTCTGCTCGTCCCGCTGCCACGACAAGTTCGTCATCGATCCGGAACTGTACCTCTCGGGCGCACATCTCGATGCGGTTGAGGAGGTGCCCGAAGGCACGATCTACACCTGCCCGATGCATCCCGAGATTCGGCAGCCGGGCCCCGGCTCCTGTCCGATCTGCGGCATGGCGCTGGAGCCGGAAATCGTCAGCCTAGACGAGGGACCCGATCCCGAGCTCGTCGACATGCAGCGGCGGTTCTGGTGGAGCGCGCTC…
tailings-c47912|2166-73|w	2	Bacteria	Unassigned	Unassigned	Unassigned	Unassigned	Unassigned	Unassigned	ATGCATCCTCAAATACAGCAGCCTAATCCTGGATCATGCCCTATTTGTGGAATGACTTTGGAGCTAAAAACTCCTTCTGGAGAAGAAGAGGATGTTGAACTTAAAAAAATGACAAGACGGTTTTGGATAGGGGTGATCTTAACTATTCCGATTCTCGTACTTGTCATGTTGGAAACATTCAAAAAAGAATGGGTTGAATCCTTCCTTTCTTTTCAGATGTATGCCTTGATCCAAGTGATTCTTGCTACGCCGGTTGTTCTTTGGAGTGGGTCTTTCTTTTTCCAAAGAGGAATGAAATCAATAGCAAGTCTTAAGTTAAACATGTTCACTCTGATTGCTTTAGGAGTAGGTGTTGCCTATATCTATAGTTTAATCGGCGCTTTTTTCCCTTCTCTTTTC…
tailings-c27346|1640-3|p	131567	Unassigned	Unassigned	Unassigned	Unassigned	Unassigned	Unassigned	Unassigned	ATGCATCCACAAATTCGGCAGCCAAATCCAGGCCAATGTCCCATTTGCGGCATGAATTTGGAACCAACTATCGCATCTGAAGATGATGAAGATCTTGAACTGAAAAACATGACAAGACGATTTTGGATAGGGCTCATATTAACGCTTCCCATCATTATTCTTGTTCTTTTTGAATCAAAATTAGTTGATCGATTTATTTCTTATAAATCCTATGCCCTGATCCAAACCTTATTAGCTACACCAGTTGTTCTTTGGGCTGGGTTCCCTTTTTTCCAAAGAGGATGGAAATCAATTGTCACACTCAAGTTGAACATGTTCACCCTAATTGCTTTAGGTATAGGAGCTGCTTATTTTTACAGCTTGGTTGCTGCGCTTTTCCCATTCATTTTTCCTGCTTCC…
tailings-c37376|19937-17580|w	165697	Bacteria	Proteobacteria	Alphaproteobacteria	Sphingomonadales	Sphingomonadaceae	Sphingopyxis	Unassigned	ATGACTGATAAATCTGTCACAGGCACGCAGACCGCTGTCCCGAACGAAACGGCGGTCGATCCCGTATGCGGAATGAACGTCGCTATGAAGACGGCGAAATATACGCATGAGCATGAGGGAGCCGAACATTACTTCTGCTCCTCGCGCTGTCTCGACAAATTCCGCGCCGATCCCGAACTCTATCTCTCGAAGGCTCACCTCGACGCCGTAGAAGATGTACCTGAAGGCACGATCTATACCTGCCCCATGCATCCCGAAATCAGACAGCCCGGACCGGGGTCCTGTCCCATTTGCGGGATGGCGCTCGAACCGGAGACAGTCAGCCTTGACGACGGGCCGGATCCCGAACTCGTCGACATGAGTCGCAGGTTCTGGTGGAGCGCGCTCTTCACGCTTCCG…
tailings-c47167|4413-64|p	2060312	Bacteria	Proteobacteria	Alphaproteobacteria	Sphingomonadales	Erythrobacteraceae	Altererythrobacter	Altererythrobacter sp. B11	ATGCCCCAGACAGACGACGAACACGGCCTCGACGGGTCCAAAACGCCTGGCACGGCGATCGACCCGGTCTGCGGGATGGCGGTCGAAATGGAAACCGCGAAACACGTCGCCGATCATGAGGGGGCACGGCACTATTTCTGCTCTTCGCGCTGCCATGACAAGTTCCTTTCCGATCCCGATTTGTATCTCTCGGGAGCCCACCAGAATGCCGTGGAGGATGTGCCGGAAGGGACGATCTACACCTGTCCGATGCATCCCGAGATTCGTCAGCCGGGCCCAGGAAGCTGTCCGATCTGCGGCATGGCGCTCGAGACCGAAACGGTCAGCCTCGACGAGGGTCCCGATCCCGAACTCGTCGACATGAGCCGCCGCTTCTGGTGGAGCACGCTCTTTACAGTT…
tailings-c37553|22011-19690|w	762376	Bacteria	Proteobacteria	Betaproteobacteria	Burkholderiales	Alcaligenaceae	Achromobacter	Achromobacter xylosoxidans	ATGACAGAAGCCGCACTTGACCAGACCCAGCTCGCCGTCGACCCCGTCTGCGGCATGAAGGTCGATCCGCATGTGGGGAAGCCCACCCACGACTACCAGGGCCACACCTATCATTTCTGCTCGGACGGATGTCAGGCGAAATTTGCCGCAGATCCAGAGCGCTACCTGAACAAGCAGGACGCACCCGAACCTCTGCCCGCGGGCACGCTCTACACCTGCCCCATGCATCCCGAAATCGTGCAAGAGGGGCCGGGCAATTGCCCCATTTGCGGGATGGCGCTGGAGCCCATGGGCGTTCCTCCCGAGGAGGCGAAGAATCCTGAGCTGATCGACTTCACCCGGCGGCTTTGGGTGGCCGTGCCGCTCTCGTTGGTCATCGTCGCCTTGGACATGGGCACC…
tailings-c46474|6276-8525|w	29571	Bacteria	Proteobacteria	Gammaproteobacteria	Oceanospirillales	Halomonadaceae	Halomonas	Halomonas subglaciescola	ATGAACGCCAGATCAGCACAGACATCGCGCACGGTACGGCTTTCCATCGGCGGCATGAGCTGTGCCGGTTGTGTCGCGACCGTGGAAAACGCACTGCGCGGCGTGCCGGGCGTGGCCGATGCCACGGTGAATTTCGCCGAGCATACGGCGACCGTGCGCGGCGATGCGCCGGCCGCGACSCTGATCGAGGCCGTGTCCGCTTCCGGGTACGACGCGGCCGAGCTGCGCGACGCCGGGGACGAAGCGGCCAAAGAAGCGGCCGAAACGGCTTACTACCGGGCGCTGGTCCGCAAGGCGGCCGTCGCCGGCGCCATCGGTGCGCCGCTGATGCTGCTCGAGGTGTTCGGCATCATGCCGCCGATGACCGGTGCCGGGCGCCTGTTCTGGCTGGCGGTGGGC…
tailings-c37041|5092-2381|w	2653851	Bacteria	Actinobacteria	Rubrobacteria	Rubrobacterales	Rubrobacteraceae	Rubrobacter	Rubrobacter sp. SCSIO 52909	ATGGAGAAGGTAAGAACCGACTTACCTCCGGGCACGGTCCAGGACCCGGTCTGCGGGATGCGGATCGAGGCGGGCAGCGCCTACGCCACCCGCCGCCGGGATGGGCAGGAAGTTCACTTCTGTTCGCCGGGATGTGTGGAGAAGTTCGACGCCGCGCCGGAGAAGTACCTACCTCCGGCCGGCGGCGCCCGGAGAGGCGCGGCGCCCTCGGCGACGACGGGCGTCTCCGAGACGGCGACCGGCCCGGTGAGCATAGAGCTGCCGCTCGCCGGCCTGAAGCGCGGTCGCTCCGGCGGCCCGGCCCTGGAGCGGGCGCTCGAAGCGGTGCCTGGCGTGCGCCAGGCGCACGTCAACGTGCAGGGCGAGCGCGCCCACGTGGAGTACGACCCGGCTCTGGTC…
tailings-c37041|33217-30824|w	2653851	Bacteria	Actinobacteria	Rubrobacteria	Rubrobacterales	Rubrobacteraceae	Rubrobacter	Rubrobacter sp. SCSIO 52909	ATGAGAGGGGTTGTACTCGAAGCTGGCGGGCTGTTGCGGGGTAGCTCGGGACCCGCGTTGGAGGGTTTCCTGCTCCGCCACCCGGGCATCCACCGCGCCGAGGCCAGCTACATGAGCGAGACGGTGACCGTAGAGTACGACGAGTCGCAGGTCTCGGAGGCCGATGTCCGCGCCCTGATCGAGGAGTTCGGCTGCCACTGCGGGGGCGAGGTGGTGCCGCGGCACGTCTGCGAGCCGGGCGTCGTGGCGGAGCACCGGCCGCCGGCGCTCGGGGAGGAAGAGGCCCCTGCCGGCGAGATGGAGCAGATGGCGCACGAGATGGGCCACGGCGCGGGGATGAGCATGGAGGAGATGGTGCGCGATATGCGCAACCGCTTCTGGGTCGCTTTCGTGCTGGGC…
tailings-c37401|3923-846|w	585455	Bacteria	Proteobacteria	Gammaproteobacteria	Chromatiales	Unassigned	Thiohalobacter	Thiohalobacter thiocyanaticus	ATGGGTGGAGCGCAGCGCAACCCATCATTGATCCCGTACCGGCGATGGGTTGCGGCGCAGGCGCCTCCACCCATCCTACTTTTCACCGGTCAGCCGCTGTGCACTGCGCGTATCGGCCCGGCCTTCCAGCCGCCGGCGCGCCTTGTCGCGCCAGTTGGCCGCCAGGGCGGTGCAACCGGCCAGGCATTGCAGCTGCTCGCGGCTGCCGTTGCCGTAGACCGCCTGCATGGCTGCGGCGATGCTGAGGCTGTCCGGCGGGCGCTCGAGCAACTCGATGCGGTCACCGACCCGCAGGGTGCCGGCTTCCAGCACCCGGTAGAACCAGCCGCAGCGGCCGCTGTCCTGCACCTGCCGGGCCAGGCCGGAAACGCCGAAACGCACATCCAGTTTCCAGCAGGG…
tailings-c37401|13114-11045|w	585455	Bacteria	Proteobacteria	Gammaproteobacteria	Chromatiales	Unassigned	Thiohalobacter	Thiohalobacter thiocyanaticus	ATGCCGAATAAAGCTTCCAGCTCATCCCATGACCATGCTAGCCATACGACGGCCGCGCAGGCGCAACAGGGTCATGACCCCGGCGAGCATGATCATGCACATACCGACCATGACCACCATGCCGGCATGATTGCCGATTTCCGCCGGCGGTTCTGGATCTCGCTGGCCCTCACCGTGCCCATTCTGGCCCTGTCGCCCATGATCCAGGCGTTTCTGGGTCTGGAGCGGACCCTGGCATTCCCTGGTGATATCTACGCACTGCTGACGCTCGCGACGATCGTGTATTTCTACGGCGGCCGGCCCTTCATCGGCGGGCTGCTGTCCGAACTCAGGCAGCGCCAGCCGGGCATGATGACCCTGATCGCCCTGGCGATTTCGGTGGCCTATTTCTATTCCGCG…
tailings-c49511|12-1985|w	28211	Bacteria	Proteobacteria	Alphaproteobacteria	Unassigned	Unassigned	Unassigned	Unassigned	ATGCTGCCGATGTTCTTCCCGGCCCTCGAGCACCGCCTGATGAGCTTCATCCCCATGCAGACGCTGTTCTACCTCTCCTTTGCTCTTGCTGCAGTGGTGCAGTTCGGGCCTGGTCGGCGCTTTTACAAGCCGGGTTGGAAGAGCCTGCGGATGGGCAGCCCCGACATGAACAGCCTGGTCATGATCGGCACCAGCGCCGCGTTTGGCTATTCGGTCGTAGCGACGTTCCTGCCGAACGTGCTTCCAGAAGGCACCGTTCACGTCTACTACGAAGCGTCTGCCGCCATCATCACCCTCATCCTGCTCGGCAAGTACCTGGAAGCCATCGCCAAAGGCCGCACCAGCGAAGCCATGAAGAAGCTCATGAGCCTTCAGGCCAAGACCGCCCGCGTGGTGCGC…
CopAL15|tailings-c37227|10178-7653|w	648995	Bacteria	Proteobacteria	Alphaproteobacteria	Rhizobiales	Rhizobiaceae	Rhizobium	Rhizobium pusense	ATGAGTGAATCCGCCACCGCGGCGAAACAGCTCACCCTTGGGGTGCAGGGCATGACCTGCGCAAGCTGCGTGGGCCGCGTCGAACGCGCGCTTCGGAAGGTCGAGGGGGTGCAAGAGGCGAGCGTCAACCTCGCCACCGAGCGGGCCAGTGTCAGTTTCGACCCCTCGCGAACGGACGCGCTCACCCTGCTTCGCACCATCGAGCAGAGCGGCTACACGCCGGTGGCCGCCGAGGCTGGGCTCGGCGTCCAGGGGATGACCTGCGCCAGTTGTGTCGGCCGGGTGGAGCGGGCGCTTCAGAAGCTCGAGGGTGTCCTGAGCGCCAGCGTCAACCTCGCCACCGAACGCGCCACGGTGCGCTACCTGCCGGACGTGGTGGGCCCCGCCCAGTTCAAGGCC…
tailings-c38050|2265-754|w	2	Bacteria	Unassigned	Unassigned	Unassigned	Unassigned	Unassigned	Unassigned	ATGACGACAAACATGATAAACGCTAAACGAACAAAACCTGATTACTATCAACTCAAATTAATGCAGGTCAGTTGTGCCAGTTGTGTGAAAAGCATTGAATCCGCTTTACAAGCTATTAGCGGTATTGAGCGTGTGCAGGTTAATTTTGGTTCACGTACGGTTTCAATCATGGGCAGAGCGGCACCTCAAGTGGCTATTGAAGCGATCCAACATGCTGGCTATAACGCCGCACTCATCGAAAATAAAAGCGAAAACACTAGTGCTACCGATCAAGCCGAAACGAAGCACATGCACCATTTACTCTACAAGGCACTCACGGCGGGTATTTTCGGTTTGGCGTTATTTATTCTATCTTGGTTACCTTGGCAACCCAGTTTAAATACCTTAATGGGTCAAATC…
tailings-c46952|963-3587|w	1675686	Bacteria	Proteobacteria	Gammaproteobacteria	Acidiferrobacterales	Acidiferrobacteraceae	Sulfurifustis	Sulfurifustis variabilis	ATGGCCAGTGTGAAAGACCCTGTATGCGGCATGGAACTGGAGCCGGCGCAGGCCGCGGCGAGCATGACTTACGCGGGCACGACCTACTGGTTCTGCTCGGCGGCCTGTCATGAGAAGTTCCAGGCGGCGCCGGAACAGTATGCCTCACCGCCGTCAGCGCTGCCCGCGTCGCAGGATGAACACGCCGACATCCCGGTTGCCGGCATGACCTGCGGCCATTGCGCCGAGCGCATCGCGCAGGCGCTCACGGCGATGGCAGGCGTGCACAAGGCGCACGTCAACCACAAACAGGGTGTTGCCGCGGTGGACTACGATCCCGCACAGGTGACGCTGCGGCAGCTGCTGGCAGCCATCGAGAAGGCCGGTTACACGCCCGGCGCGACCAAACTGCGGGTCGCG…
tailings-c69324|534-2588|w	866536	Bacteria	Bacteroidetes	Cytophagia	Cytophagales	Cyclobacteriaceae	Belliella	Belliella baltica	ATGGAAAAGCATAATCACGAACATCACAAGCATCATACACACGAGGATCACCAAAGGAACCAATCATCAGATCATCAAACCACCAGCAAATCAGATCATCAGCATGGACACCACGACCATCATGCCATGATGATCGAAGATTTCAAAAAGCGTTTTTGGATTTCTCTGGTGCTCACGGTACCGATCCTGGCACTATCTCATATGATCCAGCAATTACTGGGATTTGAGCTAACCTTTTTTGGTGATCAGTACGTCCTTTTTGGGCTTTCCACTATTGTCTTCTTTTATGGGGGCTGGCCTTTTCTTAAAGGACTTTGGGACGAGCTAAAAGACAAAAACCCGGGTATGATGACCCTGATCGCAGTGGCCATTACCGTGGCTTACGTATACAGCTCGGCA…
tailings-c46281|2726-666|w	128780	Bacteria	Proteobacteria	Gammaproteobacteria	Xanthomonadales	Xanthomonadaceae	Stenotrophomonas	Stenotrophomonas acidaminiphila	ATGAAACACAGTCACGAAACCGGGCATGGCCATGCCGGCCACGACCATGGCGCCATGGTAGCGGATTTTCGCTGGCGCTTCTGGATCTCGCTGGTCCTGACCATGCCGGTGCTGGCACTCTCACCCATGATCCAGAGTTTCCTGGGCTTGCGCGAGAGCCTGGCCTTTCCCGGTACTGACTACGTCCTGTTCGCACTCTCCGCCTCAGTGTACTTCTACGGCGGCTGGCCATTCCTGAAGGGATTGTTCAATGAGTTGGCCGGCAAACGGCCAGGCATGATGACACTGATCGCGCTCGCGATCAGCGTCGCCTTTTTCTATTCCAGTGCTGTGGTCTTTGGCCTGCCCGGCAAGGTGTTCTTCTGGGAACTGGTTACCCTGATCGACATCATGCTGCTG…
tailings-c50706|1757-3|p	561184	Bacteria	Proteobacteria	Alphaproteobacteria	Rhodobacterales	Rhodobacteraceae	Mameliella	Mameliella alba	ATGGGCCGGCATATCGTCCCGGCGATCAACGATCTGATTCAGGCCACGATCGGCCTGCAGGCGACCTGGCTGATCCAGTTCGCCCTYGCCACGCTGGTCCTGTTCGGCCCCGGCCGCCGGTTCTTCGTSTCSGGCTTTCCGGCGCTGTTCAAGGGCGCGCCCGACATGAACAGCCTGGTCGCCGTSGGCACCGGCGCCGCCTACGGTTATTCGCTGGTCGCCACCTTCGCGCCCGGCCTGCTGCCGKCCGGCACGCTGAACGTCTATTACGAGGCGGCGGCGGTGATCGTGACGCTGATCCTGCTCGGCCGGTTCCTCGAGGCCAAGGCCAAGGGCCGCACCTCCCAGGCGATCAAGCGGCTGGTCGGGCTGCAGGCCAAGACGGCGCGGGTCCGGCGC…
tailings-c88220|1575-1|p	2762748	Bacteria	Proteobacteria	Alphaproteobacteria	Sphingomonadales	Sphingomonadaceae	Sphingosinithalassobacter	Sphingosinithalassobacter sp. CS137	ATGAGCAAGGAGGACAGCGTGCTCGAGGGCACCGCGATTGATCCGGTCTGCGGGATGAGCGTCAAGATCGATGGCGCTAAGCACGTGTCCGAGCACGAGGGGGCGCAACACTATTTCTGCTCTTCGCGCTGCCATGACAAGTTCCGCTCGGATCCCGAACTCTACCTATCGGGTGCGCACCTTGATGCCGTCGAGGATGTGCCGGAAGGGACGATCTACACCTGTCCAATGCATCCAGAAATTCGTCAGCCGGGCCCCGGCAGTTGCCCGATCTGCGGCATGGCGCTGGAGCCGGAAACGGTCAGTCTGGACGAAGGACCCGATCCCGAACTTGTCGATATGCGCCGCCGCTTCTGGTGGAGCACGCTACTTACCGTTCCCCTCTTTGCCTATGCGATG…
tailings-c45235|4523-2376|w	1555112	Bacteria	Firmicutes	Limnochordia	Limnochordales	Limnochordaceae	Limnochorda	Limnochorda pilosa	ATGGACAAGTCGATGCATGCGGCCCACGAATTGCACGAACACGACCCCCACGACCGGCCCACCGAAGCGCGAGGGCGCGAGTCGGCGAAGGCCGATAGCGACCAGGAGACCGCCGCTCACCGGCGCGAGTACAAGAGCCTGATGGCCAAGTTCTGGTTCGCCGCCATCATCTCGGTACCGACGGTGGTGGTGGCCTACCCCAAGATCGACTGGCTCTACCTCCCCTACCTGTTCTCCCCGACGATCTCCGAGGCGCTCGTCTGGCTGTTGTGGGTGCTCTCAGGGCTCGTCACCCTGCCGGTCATGTTCTACTCCGGGCGGCACTTCTACAGCGGGGCCTGGGCCGCGCTGAAGCACCGCTCGGCCGACATGAACACCCTGATCGCTCTGGGAATCAGC…
tailings-c56181|504-2603|w	1331730	Bacteria	Actinobacteria	Actinobacteria	Micrococcales	Microbacteriaceae	Chryseoglobus	Unassigned	ATGAGTCAGGCACACCAACAGCACGCCGCTCACGCCGGCGCGCACGGCGGCCCCGGGAGCCATGGCGAGACACTGGGCGCCCATGCTGCAGCGCGTGAGCACTGCACTCATCATGGCCATGATCACGGGGCAATGATCGCCGACTTCCGCAAGCGCTTCTGGGTTTCACTGATCCTGACGCTTCCGATCCTGGCCCTGGCGCCGATGATCCAGGCGTTCATAGGCCTGGAGCAGGCACTCGCTTTTCCCGGCGACGCAATCGTGCTGCTCGCACTTTCCAGTGGTGTGTATTTCTATGGTGGCTGGCCCTTCATCACCGGGCTGCTGTCGGAGCTGCGCCAACGCCAGCCCGGCATGATGACCTTGATCGCGCTCGCCATCACGGTCGCCTACTTCTAT…
tailings-c38609|16-2004|w	2653851	Bacteria	Actinobacteria	Rubrobacteria	Rubrobacterales	Rubrobacteraceae	Rubrobacter	Rubrobacter sp. SCSIO 52909	ATGCGCAAGTGGTGGTTCGGAGCCGCGGTCGGCGGGCCGACCATGGTCCTGTCCTACCCCTGGATCATCCCCGTGCTGCGCGACTGGCTGCCCCGGGGCAGCGACGAGCTGCGCCTCGTGTGGGCTCTGATGGGGCTCGCCAGCCTGGCCGTGCTCGTCTACAGCGGCAGCCAGTTCTTCGTCGGCATGTGGCGGGGGCTCAAGCACCGTCAGGCCAACATGCACACTCTCATCGCCACCGGCACCAGCGTCGCCTGGATCTACTCCACCGTCGCCCTGCTCTTCCCGGGGCTCTTCCCGGACGAGTCGATGACCGAGGTCTACTACGACGTGACCGTCGTGGTTACGGCGCTCGTGGTCCTGGGACTGGCGCTGGAGGTGAAGGCCCGGGGGCGCACC…
tailings-c86047|1734-1|p	1762	Bacteria	Actinobacteria	Actinobacteria	Corynebacteriales	Mycobacteriaceae	Unassigned	Unassigned	ATGATGACATTGATCTCGCTGGCCATAAGCGTTGCCTATTTCTACTCCAGCGCGGTGGTGTTCGGGCTCGAAGGCGGCGTGTTCTACTGGGAATTGGCTACGCTGATCGACATCATGCTGCTCGGTCACTGGATCGAGATGAGATCGGTCATGGGCGCCTCCGGTGCACTGGAGAAATTGATTCGGTTGATGCCGTCGGATGCGCACGTCATGGACCCCAACGGGCAAACCCGGGATGTGGCGGTGACCGATCTGGACAGAGGTGATCGTGTCCTGGTGAAACCCGGGGAAAAGATTCCGATCGACGGTGTGATAATCGAGGGACGCACGACAGTCAACGAATCGATGCTGACCGGCGAGAGCCGGCCGGTAGAGAAGAGCGAAGGAGATCGGGTCATT…
tailings-c48917|3927-2356|w	585455	Bacteria	Proteobacteria	Gammaproteobacteria	Chromatiales	Unassigned	Thiohalobacter	Thiohalobacter thiocyanaticus	ATGCATCGACATCAGGCGATCCGGCACGTTCACGGCGCGCAGTCCCATGACAGCCACGCCGCGCATGCGCCCGGCCACGGCGTCGGACCGCACGCCGGCCACGACCATGCGGCGATGGTCGGCGATTTCCGGCGGCGCTTCCGCGTATCGCTGATCCTGACCCTGCCGATACTCGCCCTCTCGCCCATGATCCAGGGCTGGCTGGGTCTGGAGCGGACCCTGGCCTTTCCGGGCGACCGCTACGTGCTGTTCGCGCTTTCCAGCGTGGTGTTCTTCTACGGCGGCTGGCCGTTCCTCAGCGGATTGAGCGCGGAACTGCGCGCGCGCCGGCCGGGGATGATGACGCTGATCGCACTCGCGATCAGCGTCGCCTATCTCTATTCCGGCGCGGTGGTCTTC…
tailings-c46321|3064-5442|w	288000	Bacteria	Proteobacteria	Alphaproteobacteria	Rhizobiales	Bradyrhizobiaceae	Bradyrhizobium	Bradyrhizobium sp. BTAi1	ATGAAGACCAGTATCGTGGAGGTCGGCGGCCTGCTCTCTGTCCTGAGTGCACGCGGCGTGGAGAAGCAACTCGCGAAATTGGCTGGCGCCAAGAAAGTCGAGGTCAACTATGTCGCCGGTAGCGCCACCGTCACCTACGACGAAGCGACGGTCGATCTCAAGACCATCAAGGCCCGGATACACGAGTGCGGTTATCACTGCGCCGGGGAACAACTGCCAAAGCATGTCTGCGAACCCGAGGACCCGCCAGGTGAAGCCGCGGTCGCGGCCAGGCCCGGCCACGCAGAACATGCGCGTGCAGCGGTTGCGGAACACGCCGGGCATGGCGGCGCCAGGGATGAGATGGCCCACGAGATGGGTCACGGCGGCGGTATGGACATGCAGGCCATGGTGCGTGAC…
tailings-c49406|39-2039|p	1675686	Bacteria	Proteobacteria	Gammaproteobacteria	Acidiferrobacterales	Acidiferrobacteraceae	Sulfurifustis	Sulfurifustis variabilis	ATGCTTGAAACGGTGCAGTCGAAAACGAGGCAGAAACCTCAACTTGAACTGGTTTCGGAGAAAAGAGCGAGCTCAGCCGGTGCCCAGCACATGGAGCTTGGAATCGGCGGGATGCACTGCCCTGACTGTCCGGCCACCGTCGAGAACGCGCTCAAGGCGGTCGACGGCGTCACCTCCGCCCACGTCAACCTCGCTAACCATGTGGCGGTCATCGATTACGACCCCGCGCGGGCAAAGGTCACAGATCTCGCAGCGTCGATCCGCTCCGCTGGATATGTGCCGGGCACCGCCAGGATGCGCATTCCCGTTCGGGGCATGCACTGCTCCTCGTGCGTCGTGCGGATCGAGCTTGCCCTGAACGCGGTGCCAGGCGTGGTTGCGGCCCGGGTCGATCCTGGC…
tailings-c45687|3312-967|w	83889	Bacteria	Proteobacteria	Gammaproteobacteria	Alteromonadales	Alteromonadaceae	Marinobacter	Unassigned	ATGAAGACCAGCATACTGGAAGTCGGCGGCCTGCTCTCGGTGCTGAGCGCCCGGGGCGTGGAGAAGCAGCTGGCGAAGCTGCCGGGTGTCGGCAAGGTCGAGGTCAACTACATTGCGGGCAGTGCCACCGTCACGTACGACGAAGCGGCGGTCGATCTCAAGACCATCAAGGCCCGGATACACGAGTGCGGTTATCATTGCGCCGGCGAACAACTGCCAAAGCACGTCTGCGAACCCGGGGATCCACCAGGTGAGGCCGCGGTCGTGACTATGCCCGGCCACGCGGAACACGCGCGCGTTGCGGTCACGGAACATGCGGGGCACGCCGGTGCCAAGGACGAGATGGCCCACGAAATGGGCCATGGTGGCGGCATGGACATGCAGGCGATGGTGCGGGAC…
tailings-c37550|34737-37079|w	2607753	Bacteria	Actinobacteria	Actinobacteria	Streptomycetales	Streptomycetaceae	Streptomyces	Streptomyces sp. INR7	ATGTACCGCGGCACGCAGAAGGCGGTGGTGGAGTCGGTCCTGGGCAGTCGTCCCGGGGTGCGAGCGGTGGAGGCCAACCCGGTGTCCCAGACCGCCACCGTCACCTTCGACACCGCCCAGACCACGGTCGCCGACCTCCGCCGCTGGGTGGAGAAGTGCGGGATGCACTGCGCCGGGCAGTCGGTGGCCACCCACGTCTGCGATCCGATGGAGGAGCCGGATCCGGTGGAGACCCTGCCGGGATCGTCGACACAGCCCACACCCGCACCGGGCCACGGTGAGCACGAGATGCCCGCCGAGACCCCTCGGCCCTCGCCCCACGAGGTCATGGGACACGGTGGTCACGCCGGCGCCTCGATGGAGGCCATGGTCCGTGACATGCGCAACCGGTTCCTGGTC…
tailings-c82055|3784-1322|w	585455	Bacteria	Proteobacteria	Gammaproteobacteria	Chromatiales	Unassigned	Thiohalobacter	Thiohalobacter thiocyanaticus	ATGACCGACGCCGCCGCCTCCCAGCCCCCCGTCCCGGAGCAGAACGACGAGACCCGCTGCTTTCACTGCGGGCTGCCCAACCCGCCCGGCAGCGACTATGTGGTGGAGATCGAGGGCCGGCCGCGGCGCATGTGCTGCCCCGGTTGCAAGGCGGTGGCCGAGGGCATCGTTGCCGCCGGGCTGGAGGACTTCTACCGCTACCGCACGGAGAAATCGCGCAGTGCCCGGGAACTGGTGCCGGCGGCGCTGAAGGATATTGAGCTCTACGACCGTCCCGAACTGCAGCAGACCTTCGTCAGCCAGGACAAGGGCAGTCTGCGCGAGGCTTCGCTGATCCTCGAAGGCATTACCTGCGCGGCCTGCGTCTGGCTCAACGAGCGTCATGTCGGCCGCCTGCCC…
tailings-c120961|292-2172|p	1671721	Bacteria	Proteobacteria	Gammaproteobacteria	Alteromonadales	Alteromonadaceae	Marinobacter	Marinobacter sp. CP1	ATGAAGACCAGCATACTGGAAGTCGGCGGCCTGCTCTCGGTGCTGAGCGCCCGGGGCGTGGAGAAGCAGTTGGCGAAGCTGCCGGGTGTCGGCAAGGCCGAGGTCAACTACATAGCGGGCAGCGCCACCGTCACCTACGACGAGGCGGCGATCGATCTCAAGACCATCAAGGCCCGGATACACGAGTGCGGTTATCATTGCGCCGGCGAACAACTGCCAAAGCACGTCTGCGAACCCGGGGATCCACCGGGTGAGGCCGCGGTCGCGGGCATGCCCGGCCACGCGGAACACACGCGCGCTGCGGTCACGGAACATGCGGGGCACGCCGGTGCCAAGGACGAGATGGCCCACGAAATGGGCCATGGTGGCGGCATGGACATGCAGGCGATGGTGCGGGAC…
tailings-c126602|1797-1|p	1671721	Bacteria	Proteobacteria	Gammaproteobacteria	Alteromonadales	Alteromonadaceae	Marinobacter	Marinobacter sp. CP1	ATGAAGACCAGTATTGTGGAGGTCGGCGGCCTGCTCTCTGTCCTGAGTGCCCGCGGGGTGGAGAAGCAACTGGCGAAACTTCCCGGCGTAAGGAAAGCCGAGGTCAACTACGTCGCCGGCAGCGCGACGGTGGCCTATGACGAGGCAGTGGTCGATCTCAAGACCATCAAGGCCCGGATACACGAGTGCGGTTATCACTGTGCCGGGGAACAACTGCCAAAGCATGTCTGCGAACCCGGGGACCCACCGGGTGAAGCCGCAGTCGTATCCATGCCCGGCCACGCGGAACACGCGCGCGCAGCGGTTACGGAACACGCCGGGCATGCCGGTGCCAAGGATGAGATGGCCCACGAAATGGGCCATGGCGGCGGCATGGACATGCAGGCCATGGTGCGCGAC…
tailings-c37947|15162-12997|w	1236	Bacteria	Proteobacteria	Gammaproteobacteria	Unassigned	Unassigned	Unassigned	Unassigned	ATGAGTCGAGAAATAGTGAATAACCCTATGACAAAAACAACGTTTTATATTCCAAAGATGGATTGTCCTGAAGAAATAAAGTTGATTAAAAACCGCTTGCGATCCATGACAGGTATTCAACAACTCGAATTTAATCTTATTCAGCAAGAAGTTATCATTACTCATTCCATTTCTGATATTTCAACTATCCAAACAGCACTTAAATCGCTGGGAATGGAGTCTCAGATCAAGGCAGATCATGCCATCGGTCAACAACAAAAAGCACTGCAAGTTTCTGTGACGCGAAAAGATTGGATTGTCATAGCCGCTTCAGGCATTTTAGCACTAATAGCAGAAATCATCGCATTTACCACACATACGGAAACTTCTTTATCCATTATTATTCTCGCAATTGCTTCC…
tailings-c38137|7576-5381|w	1301	Bacteria	Firmicutes	Bacilli	Lactobacillales	Streptococcaceae	Streptococcus	Unassigned	ATGGGACAAACATATGTAGTCACTGCGGTAAATCAAACATATAAGATAATAATATTGAGAAGCGCTATGAAAAAAACCACATTCTATATTCCGCATATGGATTGTCCGACTGAAGAAAAATTAATTCGGAATCAGTTACGATCTCTCTCTGGTATCAAAGAACTGGAATTTAATCTCATCCAACAAGAATTGACGGTTACCTATCAAGGAGTAGAGGTTTCAACGATTCAATCCATGATTGCTTCCTTAGGTATGAAAGCAGAAGTAAAAAACGGTTCATATACGAACGAAAGCCTAAAGTTATTGCAATCCAATGTTAACTATCGAGATTGGATTGTTTTAGGGTTTTCAGGTGTGCTGGCGATCTTAGCTGAAGTTTTTGCTTATATCACACATAAC…
tailings-c83228|3609-1759|w	49319	Bacteria	Actinobacteria	Rubrobacteria	Rubrobacterales	Rubrobacteraceae	Rubrobacter	Rubrobacter xylanophilus	ATGTTGGGCCTCGTCTTCGAGTGGACCGGCCTGGCCGACAGGCTCGGAGGTGGGGAGCTCCTGGCACGAATTCTGTTCGGCGCGTCCATCCTCGTCGGTATCTACGCGCCCGCGCGCAGCGCCTACGCTTCCCTCAAGCGCAAGAGGATCACGATCAACACGCTTCTGGTCGTGGGCAGCGCGGGGGCGCTGTGGCTGGGGCTGTGGGAAGAGGCGGCGAGCCTGGTGGTCATCTTCTCGCTCGGGGAGGTGATGGAGGTCTACGCCACCGACCGCGCCCGGCGCAACCTCAAGGCACTCATGGACCTGGCACCGCCTTCGGCACTCGTGGTGCGCCAGGGCGGAATGGAGGAGACCGTGCCCGTGGAGGCGGTGCGTACCGGAGACCTGATCCGGATC…
tailings-c121111|88-2738|w	49319	Bacteria	Actinobacteria	Rubrobacteria	Rubrobacterales	Rubrobacteraceae	Rubrobacter	Rubrobacter xylanophilus	ATGTGGGGCCTCGTCTTCGAGTGGACCGGCCTGGCCGACAGGCTCGGAGGTGGGGAGCTCCTGGCACGAATTCTGTTCGGCGCGTCCATCCTCGTCGGTATCTACGCGCCCGCGCGCAGCGCCTACGCTTCCCTTAAGCGCAAGAGGATCACGATCAACACGCTTCTGGTCGTGGGCAGCGCGGGGGCGCTGTGGCTGGGGCTGTGGGAAGAGGCGGCGAGCCTGGTGGTCATCTTCTCGCTCGGGGAGGTGATGGAGGTCTACGCCACCGACCGCGCCCGGCGCAACCTCAAGGCACTCATGGACCTGGCACCGCCTTCGGCACTCGTGGTGCGCCAGGGCGGAATGGAGGAGACCGTGCCCGTGGAGGCGGTGCGGGTGGGCGACCTCATCCGGATC…
tailings-c46506|80-2362|w	2060312	Bacteria	Proteobacteria	Alphaproteobacteria	Sphingomonadales	Erythrobacteraceae	Altererythrobacter	Altererythrobacter sp. B11	ATGATCAGTACCGCTGGTGCCACGATTACCGACCAGTTTGGTCATCTTGTCTGGCAAGCTGAAGGGATTTCCCACCAACGCCGGGCAAGAACTGTCGCCGAGACATTGTCCGCATCGCCGGGCGTCGTTGAAGCAGTGGTCAGCGCAGCCGGGATGATCAGGATCGAATTCGATCGCCAAAAAACTTCGGAGGAAGCAATCCGCGCTGAGTTGGATCGCCTCGACGCACCCATAATAACTTCCGAAACCGCGTCAGCGAGTCACGCCCACGATCATAAGCACCGGAAAGGGGACCATTCCAACGACAATGATGCGGAAGGCCATGATCATGCCCATGGGGGCATATTCGGCAGCCAGACCGAACTTATTTTCGCGCTCTTGTGTGGCGGGCTCCTGGCG…
tailings-c47170|10-1764|w	365046	Bacteria	Proteobacteria	Betaproteobacteria	Burkholderiales	Comamonadaceae	Ramlibacter	Ramlibacter tataouinensis	ATGGCGCGGGTGGTGCGCGACGGTAGCGACGAGGAAATCCCGGTCGAACAGGTACGCGCGGGCGAACGGGTGCGTGTCCGCCCCGGCGAAAACATGCCCGTCGATGGCGAGGTGGTCGGCGGCGCCTCGGCGGTGGACGAGAGCCTCGTTACCGGCGAGTCCATCCCGGTGGACAAGGCACCGGGCGACACGGTCATCGGTGGCGCGATCAATCAGAGCGGCACCCTGCTGGTGCGCACCACCCGCATCGGCGAGCAGAGCTTCCTGCAACAGGTGGCCCGCTCCATCGAACAGGCTCGCGCGCTCAAGCCGGGTATCCTGCAGCTCGTCGATCAGGTGCTGAAATATTTTGTGCCCGGCGTGTTGATTGCGGCGGCGAGCGCCTTCGTGATCTGGACC…
CopAL1|tailings-c37002|6380-4467|w	171865	Bacteria	Proteobacteria	Betaproteobacteria	Nitrosomonadales	Sulfuricellaceae	Sulfuriferula	Sulfuriferula plumbiphila	ATGGCCTGTCCGGGTTGCGGTGCCGTCAACGCTGGCCAGGGGATGTCACCCCCCTGGCGCAACCCGCAGGTGGTGACCTCGGCGACCGCCGGCCTGCTTTTGGCGATTGGCTTTTTCGGCGGCAAGCTGGGGCTGGCGCCGCTGCCGGAAACTGCCCTGTATCTTTTTGCCATCATCATCGGCGGCTGGTATTTCGGTCGCGAGGCCCTCGAAGAGCTGATCAACGAACGGGAGATTGGCATCGAGCTGCTGATGAGCGTTGCCGCCATCGTCGCCGGGCTCATGGGCCAGTGGGCGGAGGCCGCCATGCTGGTGTTTCTCTATTCGATCTCCGAGGCGGCCGAGGGGTACACGCAAGGACGTACCCGCCACGCTATCCGTGCGCTCATGGATTTGGCT…
tailings-c46613|5106-3193|w	2	Bacteria	Unassigned	Unassigned	Unassigned	Unassigned	Unassigned	Unassigned	ATGGCCTGTGCGAGTTGCGCCGCCGTCGAAGCGGGCCAGGGGATGCCGCCGCCCTGGCGCAATCCGCCGGTGGTGACCTCGGCGACCTCCGGTCTGCTCCTCGTTATCGGTTATGTCGGAAGCAAGCTGGGGCTGGCTTCACTGCCAGAAACCACTCTATATATATTGGCCGTCATTATCGGCGGCTGGTATTTCGGTCGCGAGGCCCTCGAAGAGCTGATCAACGAACGGGAGATTGGCATCGAGCTGCTGATGAGCGTTGCCGCCATCGTCGCCGGTCTCATGGGCCAGTGGGCGGAGTCCGCCATGCTGGTGTTTCTGTATTCGATCTCCGAGGCGGCCGAGGGGTACACGCAAGAACGTACCCGCCACGCCATCCGCGCGCTCATGGACCTGGCT…
tailings-c45391|9594-7633|w	1972068	Bacteria	Proteobacteria	Gammaproteobacteria	Chromatiales	Thioalkalispiraceae	Sulfurivermis	Sulfurivermis fontis	ATGCCGGGTGGGTATCCTGTCGGACGACCTAAAGGCGGAGGCCAGGTAATGGCCTGTCCGGGTTGCGCCGCCGTCGAAGCCGGCCAGGCGATGCCGCCGCCCTGGCGTAATCCGCCGGTGGTGACCTCGGCGACCTCCGGTCTGCTCCTGGCGTTCGGCTTTTTCGGTGGCAAGCTGGGGTTGGCGCCGTTGCCGGAAACCGGCCTGTATCTGCTCGCTGTCGTTGTCGGCGGCTGGTATTTCGGCCGCGAGGCCTTCGAGGAACTGGTCAGGGAACGGGAGATCGGTATCGAGCTGCTGATGAGCCTTGCCGCCATCGTGGCCGGTCTCATGGGCCAGTGGGCGGAGGCCGCCATGCTGGTGTTTCTCTATTCCATTTCCGAGGCGGCCGAGGGGTAC…
tailings-c47525|4625-1833|w	165695	Bacteria	Proteobacteria	Alphaproteobacteria	Sphingomonadales	Sphingomonadaceae	Sphingobium	Unassigned	ATGATCGAGATGATCCTGGATCAGTGTCTTTTTCGCCTGCCCGATCGCCTTTTCGACCGCCTGAAGCTGCTGCGCAATTTCGATGCAGGGTCGGCCTGTCTCGATCATCTCGATGATTCCCTTGAGATGGCCGTCGGCCCGCTTCAGTCGCTTGACGATCTCGGGATGAGTTTCGTGGAGGTGTGGCAGTTCGTTCATTTCTGGGATACTATGCCCCTGGAGAGGATATTGCAAGTAGCCGAACTTCCGAGACTACCGCGAAGCGGCCTCTTGCACCTTGGCTCCGACACGCCTTCTATCCAGCGAAAGGGACAGAAAGAAAGAATGACTGAGAAACTTCGCCTGGACATCCCGATCCTGCTGCCGGAGGTGACCGACACCGCCGATCGCTGTGTCGAC…
tailings-c45445|7159-9072|w	1972068	Bacteria	Proteobacteria	Gammaproteobacteria	Chromatiales	Thioalkalispiraceae	Sulfurivermis	Sulfurivermis fontis	ATGGCCTGCCCGAGTTGCGCAGCCGTTGCAGCCGGGGAGGCGATGCCGCCGCCCTGGCGTAATCCGCAGGTGGTGACCTCGGCGGCATCCGGACTGTTGCTGGTGATCGGCTTTCTCGGCGGCAAGCTGGGACTGGCGCCGCTACCGGAAACCGGCCTATACCTCCTGGCCGTCATCATCGGCGGCTGGTATTTCGGCCGCGAGGCCTTCGAGACACTGGTCAAGGAACGGGAGATCGGTATCGAGCTGCTGATGAGCCTGGCCGCCATCGTCGCCGGTCTCATGGGCCAGTGGGCCGAGGCCGCCATGCTGGTGTTTCTCTATTCCATCTCCGAGGCGGCCGAGGGGTACACGGAGGAGCGTACCCGCCACGCCATTCGTGCCCTGATGGATCTGGCG…
tailings-c82108|860-2914|w	266117	Bacteria	Actinobacteria	Rubrobacteria	Rubrobacterales	Rubrobacteraceae	Rubrobacter	Rubrobacter xylanophilus	ATGGACTGCGCGAGCTGTGCCGCCACCGTCGAGAAGCGGGTATCCCTGCTCCCGGGCGTGCGCCGGGCGACCGTGAACTTCGCCGCCGGCAGGCTCGACGCCGAGCACGACGCCTCCGTGACGGTCGAAGAGATCGAGGCCGCGGTGAAGGCCGCCGGCTACGGGGTGGGCAAGACCGGGGAGATAGAGCGGACGCCCTTCTGGCGCACCCCGAGGGTCCTCCTCACCGCGACCTCCGCGCTCCTGTTCGCGGTGGGCTCCGCCCTACAGCTCGCCGGCGCGCCGGAGTTCGCGCGGATCGTTCCCTACGCCGCGGCGATCGTGGTCGGTGGCCTGCCCATCTTCCGGGCGGCGCTCTCGGCGCTGGGGAGCCGGCACATGGACATGAACGTGCTGATG…
tailings-c37919|23109-26150|w	266779	Bacteria	Proteobacteria	Alphaproteobacteria	Rhizobiales	Phyllobacteriaceae	Chelativorans	Chelativorans sp. BNC1	ATGAGGAGCACTCCGAGCCCGCTGCGCTTCAAAGTTGACGGCCTTGATTGCCAGAACGAGGTCCGCGCGCTTCGTGCGGCCATCGGCCCCCTTGTGGGCGGTGACGACAAGCTGTCCTTCAACACCAAAACCGCCGTCGTGGAGGTGCTATCCGCGGACGGTTCGATCGCCGACGACATTCAGCGCGCGATCGCGACGACCGGCATGCAAGCCCATCTTCTGGGGGATTCAGCGCAGCAACCTGCACCGGCACTATTGTTCCGTGTCGAAGGTCTCGATTGCAAGAACGAAGTCGCAGCTCTCAAACGCGAGGTTGCACCGTTGGTCGGCGGCGACGATTGGCTGGCGTTCGACACCGCGAAGGGGCTGATGACAGTTGCGCCTCAACTGCTGGCAACG…
tailings-c86338|1702-2|p	2653851	Bacteria	Actinobacteria	Rubrobacteria	Rubrobacterales	Rubrobacteraceae	Rubrobacter	Rubrobacter sp. SCSIO 52909	ATGAAAGGAAGACGAATGGAGAAGGTAAGAACTGATTTACCCCCGGGCACGGTCCAGGACCCGGTCTGCGGGATGCGGATCGAGGCGGGCAGCGCCTACGCTACCCGCCACCGGGATGGGCAGGAAGTTCACTTCTGCTCGCCGGGTTGCGTGGAGAAGTTCGACGCCGCGCCGGAGAAGTACCTGCCTTCGGCCGACGGCGCCCGGAGAGGTGCGGCTCCGTCGGCCACGACAGGCGTCTCCRCGACGGCGACCGGCCCGGTGAGCATAGAGCTGCCGCTCGYYGGCCCGAAGCRCGGTCGCTCCGGCGGAACCGCGCTGGAGCGGATGCTCAAGACCGTGCCGGGCGTGCGGGARGCACACGTCAACGTCCGGAGCGAGCGCGCCCACGTGGAGTAC…
tailings-c47063|537-3029|w	317655	Bacteria	Proteobacteria	Alphaproteobacteria	Sphingomonadales	Sphingomonadaceae	Sphingopyxis	Sphingopyxis alaskensis	ATGAAAGATAAAGTGCGCCTCGATATTCCGCTTCTGCTCCCGGAAATCGAAGATGAGGCCGACCGCTGCATCGGCAGGCTCACCATGGAATTGCAAGGCCGAACGGGCATCCAGGAAGCGCACGTCGTCGCCGGCCACGACGACACACCCGCCCAACTCTGCATTCATTATGATCCGGACATCGTACCGCTTGAGCGCGTGCGCGAGATCGCCAAAGGCGCCGGCGCAGCACTCACCGAAAAATATCAGCATATCCACTGGTCCGTCGACGGGCTGAGCCACGCCCGCAAGGCGCGCACGGTTGCCGATCGGCTTCGAAACCTGCCGGGGGTCGTCGAAGCCGAGGCCAGTGCGGCTGGGGCCATCAGTGTCGAATTCAGCARATCCGARRYGACCGAA…
tailings-c83166|3063-4598|p	171865	Bacteria	Proteobacteria	Betaproteobacteria	Nitrosomonadales	Sulfuricellaceae	Sulfuriferula	Sulfuriferula plumbiphila	ATGGCCTGTCCGGGTTGCGCCGCCGTCGAAGCGGGCAAGGCGATGCCGTCCCCCTGGCGCAATCCGCCGGTGGTGACCTCGGCGACCTCCGGTCTGCTCCTGGCGTTCGGCTTTTTCGGTGGCAAGCTGGGGTTGGCGCCGTTGCCGGAAACCGGCCTGTATCTGCTCGCTGTCGTTGTCGGCGGCTGGTATTTCGGCCGCGAGGCCTTCGAGGAACTGGTCAAGGAACGGGAGATCGGCATCGAGCTGCTGATGAGCCTTGCCGCCATCGTGGCCGGTCTCATGGGCCAGTGGGCGGAGGCCGCCATGCTGGTGTTTCTCTATTCCATTTCCGAAGCGGCCGAGGGTTACACCGAGGAGCGTACCCGTCACGCCATCCGCGCGCTCATGGACCTGGCC…
tailings_in_rep_c39163|1510-3984|w	2653852	Bacteria	Actinobacteria	Rubrobacteria	Rubrobacterales	Rubrobacteraceae	Rubrobacter	Rubrobacter sp. SCSIO 52915	ATGCCGGATACGTTTCAGTTGGATCTGCCGGAGGTGTTGCCAGAGGTGCCGGACAGGGAGGATCCCTGCGTCGGGCGGTTGCTGGATACCTTGCAGGATGAGGACGGCATAGAAGAGGCGCACGTGGTCGGGGGCTCGGGGGAGGAGACCGTCAGGCTGTGCGTCCACTACGACCCGGAGGTCTCCACTTGGTCCGAGATACGCCGGATCGCCGAGGGCTCCGGGATACGCCTTACCGAGCGTTACGGGCACATGCTCCTGGAGGTGGGGGACGAGGATCCCCGGGGCCGCGATATAGCAGGGCGGGTCGAGCGCCTGGAAGGCGTCCTGGAGGCCGAGGAGATCCCGGGCCTGCTACGCGTAGAGTTCGACCGGGAGAGGACCGGCGAGGAGGCGATC…
tailings_in_rep_c37366|11709-9148|w	49319	Bacteria	Actinobacteria	Rubrobacteria	Rubrobacterales	Rubrobacteraceae	Rubrobacter	Rubrobacter xylanophilus	ATGCCGGATAAGCTGCAGTTGGACATACCCGTACTGTTGCCGGACGTGCCGGACGAGCACGACGAGTGCGTAAAGAGGCTCATCGAGGGGCTTGAGGCGCGCGAGGGGATCGAGCGGATGCACGTGGTCGAACCCTCCAACGGCGGGCCGGCGAAGCTGTGCGTCCACTACGACCCCGACGTCCTCTCGCTGGGGCGCATCCGCCAGATCTCCGAGCGCGCCGGGGCGCATCTCACCGGCCGCTTCGGGCACGTGCTCTGGGAGGTCGAGGGGATCGGGCACCCGCGGCGGGCGCGCACCGTCTCCGAGCGGCTGAGGCGAATGCCCGGGATAGTCGAGGCCGAGGCGTCGGCCTCCGGCCACGTGCGCGTGGAGTTCGACCGCGAGCAGGCCGACGAG…
tailings_in_rep_c37503|14244-12286|w	1725411	Bacteria	Actinobacteria	Actinobacteria	Streptomycetales	Streptomycetaceae	Streptomyces	Streptomyces sp. CdTB01	ATGAGAGACGACCGGGAGCAGGCGACGGCCCCTGAGTCGGGGCACGGCCACCACGAGGAGCCGTTCCTGGGATCCTGGTGGCGGTTCGGGCCGCTGCGCCGTGCCCTCGCCGGTGGTGTCGTCCTCGGCATCACCTTCCTCCTCGACCAACTCGGCCTTCTCGGGGAAGCTCCGGCTGCCGTCTCCTATGCCGCGGCGGCGGTGGTCGCCGCCTCCCACTGGGGGATCGAGGCGATCGAGAGCGTGGTGGTGCGACGCCGGGTCAGCATCGACGTGCTGATGGGGGTGGCCACCGTCGGCTCGGCGGTGTTGGGATTGTGGGAGGAGGCTGCCTTCCTCGCTTTCCTCTACGGGACGGCCGAGGGCCTCGAGGAGTACACCTACGACCGCACCCGAGGA…
tailings_in_rep_c38895|2706-1|p	266779	Bacteria	Proteobacteria	Alphaproteobacteria	Rhizobiales	Phyllobacteriaceae	Chelativorans	Chelativorans sp. BNC1	ATGTATGGTTCAAAAGAGTACGTGAACGCTCGGGCGCCGAGCTCGAATTGCGACAGCAAGGAGATACTGATGAAAGTTGATGCCGCGACGATGGGCACTGCCGGCTCACTGCGGTTCAAAGTCGACGGCCTTGATTGCCAAAACGAGGTCCGCGCGCTTCGCGCAGCGGTAGGTCCCGTTGTGGGCGGTGACGACAAACTGTCCTTCCACACCCAAGCTGGCGTTATGGAGGTGTTGTCCGGGAGCTTTTCGAAGCTCGACGCCATTCAGCGAGCGGTTGCTACGACCGGAATGCGAGCGCATCTCCTGCCGGAGGAGGCAGCGCGGCAAGCCGCACCGACGCTTCTGTTCCGGGTCGAGGGGCTCGACTGCAAGAACGAAGTCGCGGCGCTCAAGCGC…
tailings_in_rep_c37613|2624-4603|w	265	Bacteria	Proteobacteria	Alphaproteobacteria	Rhodobacterales	Rhodobacteraceae	Paracoccus	Unassigned	ATGAGTACCCCCTCCCTCACCCTGCAGGCGCTCGAGCAAGAGCACTGCCGCGAGCGTCGCGCGCTGCGCTTTGCGGCCGGCCTCACCGCGCTCACCGGCCTCGGCCTGGCTTTGGGCGTCGCCTTTCAGCTCACGCGCGCGCCCGCGCCGTGGCTGTGGCTGGCCTTCGGCCTTGCCTACCTGGCGGGCGGTGTACCCGCGTCCCTCGAGGCGCTGGGCTCGCTGCGCCGCGGCGCGCTCGCCATCGACCTTCTGATGGTGCTGGCGGCGCTGGCGGCGGCGGCAGTGGGCGAGCCGCGCGATGGCGCCATCCTGCTCTTCCTCTTTAGCCTGGCAAGCACCCTGGAGGCGTTCGCCATGGGCAGCACCAAGCGCGCGGTGACCTCGCTGATGAAGCTG…
tailings_in_rep_c52371|8-1609|p	1224	Bacteria	Proteobacteria	Unassigned	Unassigned	Unassigned	Unassigned	Unassigned	ATGCGATTGCTTGAACGCCAAGAGGGCGTCGAGAGCGTGCACGTGGTCGAGGCGAGTGCGGAGCCGGACGGTGAGCCGCCGCACGCGGACGGCGCGACCCGGACGGCGCCGTCAGGGCCGCAGCTCTGCCTGCACTACGATCCCGACCGACTCACGCTGACCCAAGTTGAAGCGTTTGCCCACGCGGCCGGTGCGGGGGTGACCGATCGATTCGCGCATATGGTCATCCCGTTCCGTGCGGTCGGCGCGGAGGATGAGGGGCGACGCATCGAGGACGCGCTCCGTGAACTTCGCGGCGTGAGCGCGGCCGTCGTCAACTTCGCTGGCCAGGTCGTGCGCGTGGAGTTCGACCGCCGACGCGTCGATCGGGCGCTGATCGAGGCGCGACTGCGCGAGGTC…
tailings_in_rep_c38582|7812-9503|w	1620215	Bacteria	Proteobacteria	Gammaproteobacteria	Acidiferrobacterales	Acidiferrobacteraceae	Sulfuricaulis	Sulfuricaulis limicola	ATGCTGGCCGCCACCGCCGGCGCCGGCATCCTCGGGCTGTGGGACGAGGCCGCCGCTCTGGTGGTGTTGTATGGTGCCGCCGAGGGCACCGAGGAGTACACCTTCGCCCGCACCCGCCACGCCATCCGCGGGCTGCTGGACCTGGCGCCGAAACAGGCGCGGGTGCTGCGCGGCGGCAAGGAGGTGACGGTGGCGGCGGAGACCCTCGTGCCGGGCGATCGCCTCATCGTGCGCCCGGGCGAGTCGCTGGCCACCGACGGCGTCATCGTCGAGGGCCGCACCAGCCTCGATGAGGCCGCAGTCACCGGCGAATCGGTGCCGGTGGACAAGGGTCCGGGCGACAAGGTGTTCGCCGCCAGCGTCAACGGCCAGGGGCTGATCACCGTCGAGGCCAGCGCC…
tailings_in_rep_c50302|4799-2064|w	1224	Bacteria	Proteobacteria	Unassigned	Unassigned	Unassigned	Unassigned	Unassigned	ATGAGGCGCAACAACTTGAAAAAACCACTCAATTCCTGGCATCAGTTGCAGGCCGAAGAAGTCGTGCGCCTGCTCGACGTGGATTTGGAAACCGGCTTGGCTGCCGAAGAAGTGAAGTGTCGCCAGGAAAAGTTCGGTCTGAACCGCATCACGGCCCGCCCTGGCACACCGGCGTGGCTGAAATTTCTCCAGCAATTCAACCAGCCGCTGGTTTACATCCTGCTCGCCGCCGCCGCCGTGACGGCGCTGCTCCGCGAATGGGTGGATTCCTCCGTCATCTTCGGTGTCGTGTTCCTCAACGCCATCGTCGGCTTCATCCAGGAGGCCAAGGCGGAGAAAGCCATCGAATCGCTTTCGCAGATGGTCGCGACTGAAACCACCGTGCGCCGCGATGGCCGC…
tailings_in_rep_c37862|16763-14310|w	28211	Bacteria	Proteobacteria	Alphaproteobacteria	Unassigned	Unassigned	Unassigned	Unassigned	ATGAACGCGCTGATCGGCTTCGTGCAGGAGGGCCGGGCCGAGAAAGCGCTCGAGGCCATCCGCGGCATGATCGATCCGCACGCTTCGGTCATTCGCGACGGCAGGCGCATCGTCGTGCCGGCGGAGGACGTCGTCCCCGGCGACATCGTCCTTTTGGAGCCGGGAGACCGCGTGCCCGCGGATTTGCGTCTCGTCAGGGCACGCAACCTCCGCATCGACGAGGCCGCGCTGACCGGCGAGTCGCTGCCAGTGGAGAAGGACCCGCGTCCTCTCTCGACGGACGCTCCTTTAGGCGACAGACGCTCCATGGCGTTCTCTGGCACCCTCGTGACAACAGGCGGCGGCAACGGCGTGGCCGTCGCGACCGGCGCCTCGAGCGAGCTCGGCCACATCAGCACG…
tailings_in_rep_c37535|4014-1663|w	171865	Bacteria	Proteobacteria	Betaproteobacteria	Nitrosomonadales	Sulfuricellaceae	Sulfuriferula	Sulfuriferula plumbiphila	ATGAGCCGGCGCAAGGTATTACTGGATCTGGCATTGGCCTTGCCCGAACTGCCGGACGAGCAGGATACCTGCGTGGCCCGCTTGACGGAACTGCTGCAAGCAGAGGGTTTCGAGCAGGCCCATGTCATCCGGCAGAACGACACTGCGCGCCTGTGCCTGCACTACGACCCGGATCGGTTCAGCGTCAGCCAGATGCGTAGCCTGGTGCAGACCGCCGGCGCTCGCATCGCCAACCGCTATCGTCATGAGAGTTTGCGCATCGACGGCATGGATTGTTCCACCTGCGCCACCGTGATCGAACATGCGCTGGGACGCATGGACGGCGTGCTGGAGGCGGCAGTCAGTTACGGCACCGAGCGGCTGCGGCTGGAGTTCGACAGCGAGAAAATCTCGCTCGAT…
tailings_in_rep_c66125|2670-292|w	2	Bacteria	Unassigned	Unassigned	Unassigned	Unassigned	Unassigned	Unassigned	ATGACCACGCGGCCCATGCCCCAGCTCGCCACCTACCGGTACTTCGTCGAGGAGATGGACTGTGCGGACTGCGCCCGCACGGTCCAAAACGCCGTCGGCCGCCTCCCGGGCGTGCAGGACCCGAACGTCAACTTCACCACCCAGACGCTGAACCTGACGCTCGACGAGTCCCGCACCTCGCGCGACAGCCTCGAGAGCGCCCTGCGCTCCCTGGGTTACCCACCTCGCCTCCAGGCTCCCGCGTCTGCGCAGGAGTTGCGGTACTTCGTGGAGAACATGGATTGCGCCGACTGCGCTCGCACCGTCGAGGGCGCGGTCGGCCGCATCGGGGGCGTGAGCGACGCCAACGTGAACTTCACGACCCAGACGCTGCGCCTCACCCTCGACGAGGCGCAGACG…
tailings_in_rep_c37861|6279-3586|w	2493669	Bacteria	Proteobacteria	Alphaproteobacteria	Rhizobiales	Phyllobacteriaceae	Mesorhizobium	Mesorhizobium sp. M1D.F.Ca.ET.043.01.1.1	ATGGCGGCCGCACGTTTTTCTTCTGTTCGGAAGAGTGCCACCGGCTCTTCAGGACCAGTCCGGAACGATATGTCGGCGAGGGCAGCAATCGGACGCCGGTACTTGGTCAGCAACCGAAATGAACGAGGACCAATCATGAATGAGGCGAAGTCGCCAAAAGCAGGACGATCCGATCGGAAGCCCCGGCAGGAAAAGACACCGTCCTCCAAGGCGCTTCAGCACATTGAGCTTTCGATCGGCGGGATGACTTGCGCCCATTGTCCGTTGGCGGTCGAGAAGGCGCTCAAGGCAATCGACGGTGTCGTCTCGGCCCACGTCAATCTCGCCAACGGGCTGGCGGCTGTCGACTACGACGGCAGCCGCGCCAAGGCCATAGACCTGGTCAAAACCATTCGCACC…
tailings_in_rep_c37861|21803-19659|w	2602067	Bacteria	Proteobacteria	Alphaproteobacteria	Rhodobacterales	Rhodobacteraceae	Octadecabacter	Octadecabacter sp. SW4	ATGGGAAAAAGCCCACATATGGCGGAACACACGGTGCATGTGAAGGAATCAGCTGGCGTGACGTCTCCTGGAGAAACGTCGGACACCGGTGGCGATGCTCGAGCCTCTAAGGGATCGAGCGAAATGGCGCATGAGATGGGCCATGGCGCGGGAACGGATATGCAGGCCATGGTCCGCGACATGCGCAATCGCTTTTGGATTGCCCTGATCTTCACCATTCCAATCTTCGTTTATTCCCCGATGGGCGGGTTGTTCACACCGCCGGAGCCGCCTTTTGGACTGCGTCTCGATCTGTGGCTATTCTTGCTCGCCACCGGCGCCGTCGTTTATCCGAGCTGGCCATTCTTCGTTGCCGCTTGGCGGGCATTGAAGAACGGTGTCCTCAACATGGCTGTGCTC…
tailings_in_rep_c36904|25315-27351|p	49319	Bacteria	Actinobacteria	Rubrobacteria	Rubrobacterales	Rubrobacteraceae	Rubrobacter	Rubrobacter xylanophilus	ATGGAGAGGCTGCAGCTAAAGATCGGGGGTATGAGCTGTTCGTTCTGCGTCTCTTCCATCACGAGGGCGATGGAACGCACGGAGGGGGTGCGCAAGGCGAGCGTCAACCTGGCCCACGAAGAGGCCCTCATCGAGTACGAGCCCGATAAGGCCGATCCGGAGGTGCTCAAGGAGACCATCCGCGACCTCGGCTACACCGTGCGCGACCCCGAGAAGGTTCGTACCTTCGAGGAGGAAGAGGCCGAGCTAAGGGGCAGCCGGAACAACCTGCTGTTCGCCGCCGGATTCACGGGCGTCTCTCTGGCCGCGATGATCCCCATGTGGCTGGGGGTGGTGCCCGGGGCGGCGAGGGCCTTCATGCTCTGGCTGATGCCTACCCTGGCGCTCTCCACCGTCTTC…
tailings_in_rep_c37577|6211-3767|w	1224	Bacteria	Proteobacteria	Unassigned	Unassigned	Unassigned	Unassigned	Unassigned	ATGACCACTCTTCAACTCGACTTGCGCCTGCTGCTGCCCGGACACCCGGCCGAAAAGGACGCCTGCGTCGCGCGCTTAGAAGAGCTGCTCGGCCAGCGGCGCGGTGTCGCGAAGGTCCATCTCGCGAAGACCCCCGGCAGAGCCGAACTCTGCGTCGACTACGACCCCGAGCTGTTGAGCCCGGCCCAGCTCGAGCGCGCCGCCAGCGAAGCCGCCCGCGAGGTGCAGGCGCGCTACGTTCACGAGTCGGTGCAGCTCGCCGGCCTGCACTGCGCCGACTGCGCCAACTCCATCGAGGCGGTGGTGGGTCGGCTGGGCGGCGTGCTGAACGTGAGCGCCACCTACGCGACCGAAAAGATGAACGTGACCTTCGACCGCGAGCAGGTGGGGCGCGAGCAG…
tailings_in_rep_c37577|7984-10278|w	2518343	Bacteria	Proteobacteria	Betaproteobacteria	Burkholderiales	Comamonadaceae	Acidovorax	Acidovorax sp. JMULE5	ATGTCCGGCTGCTGTTGCGGGTGGCCACCACCCGCGAGGTGGCGAGGTGAGTCGCAGGGCTCTTCTCGTGCTTCCATATATTTTTATATACGTAGAAATGAGCAGTCAAGAGGGGCAAAAGTCCGGTCGTTCAGGGGGGGTGAATCCATGACAGCGGCCGCTCGCTCCAGGGAGAGCCGGACCCTCGAACTGCGCGTCGCCAAGCTGGACTGCGAGCGCGAGGCCGCTGCCATCACGCGAGGGCTTCAACGCGAGGCGGGCGTCCTGAACCTCAAGACCTATCCTAAGGCGGCCAAGGTCGTCCTCACCTTCGATCCGAGCGCTGTCAGCGCCGAGACGCTCAAAGCGAGGCTCGCGGCCCTTGGTTTCCCTGCTCAGGAGGGCCTGGTGCTCCCCGAG…
tailings_in_rep_c43114|3483-5930|w	1224	Bacteria	Proteobacteria	Unassigned	Unassigned	Unassigned	Unassigned	Unassigned	ATGCAAGACAAAACCGTACCAAGTCCCCGCGTCGAACAACTGCATCTCAAGATCGGCGGCATGCAGTGCTCGTTCTGCGTGGCCTCGGTGGAGAAGGCGCTGACACGGCTCGACGGCGTCGAAAGCGCGAGCGTCAGTCTCGCCCACGAAGAAGCGCTGGTGCGCTACGACCCCACCCGCGTATCCGAGCAGCCCATCCGCGACACGCTGACCAGCCTGGGCTACACGGTACGCGACCCGCGCAAGCTGCGCGGCTTCGAGGAAGAGGAAGCGGAGCTGCGTGGCCACGGCAAGCGGCTGCTGCTTGCGGGCGGGGTGCTGCTGCTCTCCCTGGGTTTCATGAGCGCCATGTGGCTGGGGCTGCGCCAGCCGTGGTTTGCATGGGCGATGCTCGCCCTC…
natural_in_rep_c39599|67-1740|w	32012	Bacteria	Proteobacteria	Betaproteobacteria	Burkholderiales	Unassigned	Thiomonas	Unassigned	ATGGGGGTGGTGCCGGTTTACTTCGAGGCCGCGGCGGTCATCACTGCCCTGGTGCTGCTGGGCCAGGTACTCGAACTGCGTGCGCGCAGCCAGACCAATGCCGCGATCAGACTGCTGCTCGGCCTGACGCCGAAGACGGCCCGTCTGGTCCGTGATGACGGCAGCGAAGTGGATACCCCGGTGGAGCAGGTCCAGCCCGGTAATCTATTGCGCATACGGCCGGGCGAGAAGGTGCCGGTGGACGGCGTGGTGATTGATGGCGACAGCAGTGTGGATGAGTCCATGGTCACCGGCGAACCGATCCCGGTGCGCAAGACAGCGGGCGAGCAGCTCATTGGCGCCACGATCAATGGTACCGGCGGCCTGCTGATGCGGGCGGAGAAGGTGGGAGCGGACACC…
natural_in_rep_c25286|5811-3466|w	1420916	Bacteria	Proteobacteria	Gammaproteobacteria	Alteromonadales	Alteromonadaceae	Marinobacter	Marinobacter similis	ATGTCTGAACATCAACACGCCCATGACCACGGCGGCGGCGAGTCTGGCGAGCATACCGTAAAAGACCCGGTGTGCGGCATGTCGGTGGACCCGCACACGGCGGAGCATCGCAGCGAGCACGCTGGCAAGACGTGGTATTTCTGCTCTGCCAAGTGTCGTTCGAAGTTCGATGAGACACCCGAAAAATATCTCAGTGAGGGCAAGAAGCAGGAAGAGCCGGTCGCCCCGGGTACGACGTACACCTGCCCGATGCATCCGGAGATTCGCCAACAGGGCCCTGGCGACTGCCCTATCTGTGGCATGGCTCTGGAGCCAGAGCAAGTGAGTCTGGAGACCGGCCCCTCCGAAGAACTCAAGGACATGACCCGGCGCTTCTGGATCGGCCTGGTGTTGGCACTG…
natural_in_rep_c30145|71-2347|w	374	Bacteria	Proteobacteria	Alphaproteobacteria	Rhizobiales	Bradyrhizobiaceae	Bradyrhizobium	Unassigned	ATGAGCGACGACAGCCACACCCGGAAATCCGCGGTGCCGCAGGGTGCGCATCCGCCTGCGGCCGGAACCGGTGGTTGCTGCAGCCACGGTCACGGCCATCCGGAATCGCCCGCGGCGGCGGCCGGAACGGACCGGCCGCAGCCGCCGGCCCGGCCCCGGCCCGGTCAATGGACCTGCCCCATGCACCCGGAGGTGATCCGCGACGCGCCGGGGAGCTGTCCCATCTGCGGCATGGCGCTGGAGCCGGTGCAGGCCGGTCCCGAAGATGCGGAATCTCCCGAGCTCGCCGACATGACCCGCCGGTTCTGGACCAGCGCCGCGCTGAGCGTGCCGATCGTCATCCTGGCCATGGGCCACCTGGTCCCCGGCAACCCGGTGAGTGAACTGTTCAGCAGCCGG…
natural_in_rep_c31164|2151-166|w	2589076	Bacteria	Proteobacteria	Alphaproteobacteria	Rhodobacterales	Rhodobacteraceae	Paracoccus	Paracoccus sp. AK26	ATGAGCCGGCGTTTCTGTGTCAGCGCCGTGCTGGCCATTCCGGTCTTTTTCAGCGCCATGGCGGCGGAGTTCTGGCCGGAGCAGATGGCGGAGATCATCGCCCCCAACCTGCGCCAGTGGCTCGAATTGATTCTGGCGACGCCAGCTGTGGTCTGGGGCGGCTGGATCTTCTACGTGCGTGCCGTGCAGTCGGTCATCACTCGAAATCTTAACATGTTCACCCTGATCGGCCTGGGCGTGGCGGTGGCCTGGACCTACAGCGTGGTGGCGACCGTGGTACCCGGGATCTTTCCCCGCTCGGTGTTCAACGAGATGGGCGTGGTGCCCGTCTACTTCGAGGCGGCCGCGGTGATCACCGCGCTGGTATTGCTGGGCCAGGTGCTGGAGCTGCGCGCCCGC…
natural_in_rep_c24669|6287-3822|w	348824	Bacteria	Proteobacteria	Alphaproteobacteria	Rhizobiales	Rhizobiaceae	Rhizobium	Rhizobium favelukesii	ATGTTGAACTACCCACTCAAGCGAGGAAACTCCATGAATCAAGCGCATATAGCATCGAAAGCACCGGCAAAACCCCGGGATCCCGTGTGTGGTATGGCGGTATCGGACGATACCGACCACCGGATGATTTATGCGGGGCGGGAATATCGGTTCTGTAGTGAACATTGTCTGCACAAGTTCAAGGACAGCCCACAACAGTATATGGAGCCGAAAGCGGCGCCGGCGCCGGAGAGCGGGTCGACGCTCTATACCTGCCCGATGCATCCGGAGGTGCGGCAGCCGGAACCGGGCGACTGTCCGAAGTGCGGTATGGCGCTGGAACCCATGGGCGCGCCGGCACCCGCCACCAGGACCGAATACACCTGCCCCATGCACCCGGAGATCGTGCAGGATCACCCG…
natural_in_rep_c38485|8539-6440|w	288000	Bacteria	Proteobacteria	Alphaproteobacteria	Rhizobiales	Bradyrhizobiaceae	Bradyrhizobium	Bradyrhizobium sp. BTAi1	ATGCATCCCGAGGTGCGCCGGACCGGGCCCGGTGCCTGCCCGCTTTGCGGCATGGGGCTCGAACCCGAGCGGGCCGTCACCGTTGAGGAGGCTCCGAACCCGGAGCTGGTGGATTTCACACGGCGGTTGTGGGTAGGTACGGCCTTTACCCTTCCGTTGCTGATCCTGACCATGACGCCGTACATCGGCATCACTGCGATTCGTGAACTCTTCGGCGAGCGCGCCTCTCTGTGGATCGAGCTGGTGCTTGGAACCCCCGTCATCCTCTGGGCCGGTTGGCCCTTCTTCGTACGCGGCTATCACTCCTTCCGCACCCTGAACCTCAACATGTTCAGTCTGATCGGCATGGGTGTGGCCGCCGCCTATGTGTTCAGCATCATCGCCGTGCTGGCGCCCGGC…
natural_in_rep_c25294|6267-4375|w	119219	Bacteria	Proteobacteria	Betaproteobacteria	Burkholderiales	Burkholderiaceae	Cupriavidus	Cupriavidus metallidurans	ATGTTTAAGAATGCTAAATTTACATGGTTAATCGCGGCTACCATTCTTGTAGGAATTCTTGAAATTTTATCTTTGGGAGGAATCCATCTTCCTTCTTCTCTAGAAATTCCTTTCATTTTGGCGATTATTTTTGGGATTGGATACAAGACGCTGTGGCATGGATTTCAGGCTCTTCTAAGACTGAATTTCAAAAGCATCAAATTACTGATGCTTATCGCAGTAGTTGGAGCCTTTTACTTAAAGAAGTACGAGGAAGCAGCGGTCATCATTGTACTCTATACACTTGCAGAAAAATTAGAAGATATCGGCATAGAAAAAAGCCAGTCAGCATTAAGCGCTTTGCTTGAGAAAATGCCAAAGCTGGTTACTTTGAAGGATCAAAATAAACAAGTCTCTATT…
natural_in_rep_c27430|3024-622|w	288000	Bacteria	Proteobacteria	Alphaproteobacteria	Rhizobiales	Bradyrhizobiaceae	Bradyrhizobium	Bradyrhizobium sp. BTAi1	ATGGATCAGCTCAAGGCGTTATCGAACGAAGCAATGACGACCACGGATCCTGTCTGCGGCATGGTGCTGACCGAGGATACCGGGCATCGCCTGCTTCATGACGGTGCGCTCTATCTGTTTTGCAGCGACCGATGCCTGCACGAGTTCCAGAAGGACCCGCAACGGTATCGCCACCCGCGTGGTAATCCGCCCGGCGGCCACGCGGGCAATGGCCCCGATGCACACGATGGCCATCGCACGGCGCCAGGAGGCGGCTATGACAACGTGCCTCCGGGGTATACCGGTACCGTCTATACCTGCCCGATGCATCCCGAGGTGCGCCGGACCGGGCCCGGTGCCTGCCCGCTTTGCGGCATGGGGCTCGAACCCGAGCGGGCCGTCACCGTTGAGGAGGCTCCG…
natural_in_rep_c27420|505-2937|w	1163617	Bacteria	Proteobacteria	Betaproteobacteria	Nitrosomonadales	Sulfuricellaceae	Sulfuricella	Sulfuricella denitrificans	ATGGATCAATATAGCGCGGTATCGAGAGAACCGGTGAAGCCCCGGGATCCTGTCTGCGGTATGGAGGTTTCCGAAGAGACGGAATATCGGTTTATCCACAATGACCGTGAGTACCTGTTCTGCAGTGAGCATTGTCTGCATAAATTTCAGGACGGCCCGCAACAGTATCTCGGAAAGCAAGCCGCGCCGGCACCGCCGCCCAAGGCGGCGCTCTATACCTGTCCCATGCACCCGGAGGTGCAGCAACCGGGGCCCGGAAGTTGCCCGAAGTGCGGCATGGCGCTTGAGCCGATGGGGGCACCCGCGCCCGCCACCAAGGCCGAATACACCTGCCCCATGCACCCGGAGGTCGTTCAGGATCACCCCGGTAACTGTCCCAAGTGTGGCATGGCGCTGGAG…
natural_in_rep_c27420|9321-7168|w	1224	Bacteria	Proteobacteria	Unassigned	Unassigned	Unassigned	Unassigned	Unassigned	ATGCACGTTCACCCCGGCATTGGATGGCTTTGTCTTCGAGTTTCATGCCCCGATGAAAAACACCGGCTCATAATAAACATGACCCAGATTACCCAGATCACGGCCGGTCGCGTCCCTGGAAAATCCGAACGTGAAAACACCGGAAATCCGGAACGGGACCCCCCTCGGAATCACCCTCCTCACCTGCACATCCTGCTGGTGGAAAGCGACCGGGATGATGCCGAAAAATGTCGCGAATACCTGTTGTCCGGACTTGAATGCACGCCTGAAATCATCCATACAAAGCGACTCAGCGTCGCCATGTCAATCCTGCCGAGACAACGTATCGATGTGATAATCCTGAACCTGAGCCTTCCAGATTCAACCGGCATGCATACCATGCTGGCACTGCGTCATGTC…
natural_in_rep_c29295|2280-64|w	1236	Bacteria	Proteobacteria	Gammaproteobacteria	Unassigned	Unassigned	Unassigned	Unassigned	ATGCAGCACCAATCCCGCTCCCCGGGGCATGCCGCCTGTCACGGCGACGCGGAGCAAGGGGAAGCCGGCGCGCCCACCCGCCCGGCTCCCCCTGCCGACGGCAGGACGGAATGGACCTGTCCCATGCACCCCGAAATCGTCCGTGACCGGCCGGGCAACTGCCCCATCTGCGGCATGGCTCTGGAGCCGCGCCGGGTCAGCCTGGATGAAGGTGAAAATCCCGAACTGCGGGACATGCGCCGCCGTTTCTGGCTCAGCCTGGTGCTCAGCCTGCCGGTGGTGTTGCTGGCAATGGGCCACATGCTGCCCGGCGACCCTCTGGGGCGCTGGCTGGCGCCGCATTACCGGCAATACCTGGAACTGGTCTTCGCCACGCCCGTCGTGCTGTGGGGAGGCTGG…
natural_in_rep_c25266|9371-7014|w	165697	Bacteria	Proteobacteria	Alphaproteobacteria	Sphingomonadales	Sphingomonadaceae	Sphingopyxis	Unassigned	ATGACTGATAAATCTGTCACAGGCACGCAGACCGCTGTCCCGAACGAAACGGCGGTCGATCCCGTATGCGGAATGAACGTCGCTATGAAGACGGCGAAATATACGCATGAGCATGAGGGAGCCGAACATTACTTCTGCTCCTCGCGCTGTCTCGACAAATTCCGCGCCGATCCCGAACTCTATCTCTCGAAGGCTCACCTCGACGCCGTAGAAGATGTACCTGAAGGCACGATCTATACCTGCCCCATGCATCCCGAAATCAGACAGCCCGGACCGGGGTCCTGTCCCATTTGCGGGATGGCGCTCGAACCGGAGACAGTCAGCCTTGACGACGGGCCGGATCCCGAACTCGTCGACATGAGTCGCAGGTTCTGGTGGAGCGCGCTCTTCACGCTTCCG…
natural_in_rep_c24761|1471-3732|w	434	Bacteria	Proteobacteria	Alphaproteobacteria	Rhodospirillales	Acetobacteraceae	Acetobacter	Unassigned	ATGTATCGAAGAGACCCTGTTTTTGAAATAGAAACAAACATGTTTTTTAATTGGCATGCAGAAAAAATTCAATCTCATTTAGATAAATCTAAGGTTTATGCATGTCCCATGCATCCCGAAATGCAAAATGATGCTCCTGGTACATGCGAAAAATGTGGGATGGCATTGGAAAAGGCACCAGCAGCAGAGTCTTCAATCTACACTTGTCCCATGCATCCTGAAATCCAGAGAAATGCGCCTGGACAATGCCCCATCTGTGGTATGGATTTAGAACCGCAGCAGCCCATCGAAGAAAAAAATCCAGAGTATCTCGATATGCTGAGACGTTTTTGGATTGGATTCATTTTTGCGGTTCCAGTGCTGCTACTTGCCATGGTAGGACCGTATTTAAAAGTTTTG…
natural_in_rep_c27234|8036-6039|w	585455	Bacteria	Proteobacteria	Gammaproteobacteria	Chromatiales	Unassigned	Thiohalobacter	Thiohalobacter thiocyanaticus	ATGGAGATGGCCCACTACCGCAAGCGCCTGCGCATGACCGGCGTGGCGGCGGCGCTGGCCGTGCCCCTGATGCTGGGCGAGATGGTGTTCCATGTGCTGCCGCCCATCGATACGCCGAACGGGCAGGTGTTCTGGCTGATCACCGGCCTGCTCACCCTGGGCGTGCTGGTCTATTCCGGCGGCCACTTCTTCCGCGGCGCCTGGTCGGCCTTCCGTCATCACCAGGCCAACATGGACACCCTGATCGCCCTGGGCACGGGCAGCGCCTGGCTCTATTCCATGGTGGTGGCCCTGTTTCCCGACAGCGTGCCGGTGCTGGCGCGGCATGCCTACTTCGAGACCGCCGTGGTGATCCTGGCGCTGATCAACCTGGGCGGGGCGCTGGAGATGCGCGCCCGC…
natural_in_rep_c24673|28204-30681|w	266117	Bacteria	Actinobacteria	Rubrobacteria	Rubrobacterales	Rubrobacteraceae	Rubrobacter	Rubrobacter xylanophilus	ATGAGCGAGAAGCAGCTTCGAGTGGTTACGCTCCCGGTTACGGGGATGACGTGCGCCTCGTGCGCGAACCGGGTGGAGAAGGCGCTGTCCGGGACGCCGGGGGTCTCTTCGGCGAGCGTGAACTTTGCGGCCGAGAAGGCCAGCGTGGAGTACGACCCGGAGGAGGCGAGCCCGGACCGGCTCGTAAGGGCCGTAGAGGACGCGGGCTACGGCGCGCAGACGCGCAAGGCGAGCTTTGGGGTCACGGGGATGAGCTGCGCGAGCTGCGTCGGGCGCGTGGAGAAGGCGCTTAGGCGGGTGCCGGGGGTGCTCGACGTGAGCGTGAACCTCGCGGCGGAGAAGGCGAGCGTGGAGTACCTGCCGGGGACGGCGGAGATGGAGGACTTCGAGCGGGCCGTG…
natural_in_rep_c25093|9691-7166|w	648995	Bacteria	Proteobacteria	Alphaproteobacteria	Rhizobiales	Rhizobiaceae	Rhizobium	Rhizobium pusense	ATGAGTGAATCCGCCACCGCGGCGAAACAGCTCACCCTTGGGGTGCAGGGCATGACCTGCGCAAGCTGCGTGGGCCGCGTCGAACGCGCGCTTCGGAAGGTCGAGGGGGTGCAAGAGGCGAGCGTCAACCTCGCCACCGAGCGGGCCAGTGTCAGTTTCGACCCCTCGCGAACGGACGCGCTCACCCTGCTTCGCACCATCGAGCAGAGCGGCTACACGCCGGTGGCCGCCGAGGCTGGGCTCGGCGTCCAGGGGATGACCTGCGCCAGTTGTGTCGGCCGGGTGGAGCGGGCGCTTCAGAAGCTCGAGGGTGTCCTGAGCGCCAGCGTCAACCTCGCCACCGAACGCGCCACGGTGCGCTACCTGCCGGACGTGGTGGGCCCCGCCCAGTTCAAGGCC…
CopAL16|natural_in_rep_c24677|51-2705|w	2653851	Bacteria	Actinobacteria	Rubrobacteria	Rubrobacterales	Rubrobacteraceae	Rubrobacter	Rubrobacter sp. SCSIO 52909	ATGCGGATCGAGGCGGGCAGCGCCTACGCCACCCGCCGCCGGGATGGGCAGGAAGTTCACTTCTGTTCGCCGGGATGYGTGGAGAAGTTCGACGCCGCGCCGGAGAAGTACCTACCTCCGGCCGGCGGCGCCCGGAGAGGCGCGGCGCCCTCGGCGACGACGGGCGTCTCCGAGACGGCGACCGGCCCGGTGAGCATAGAGCTGCCGCTCGCCGGCCTGAAGCGCGGTCGCTCCGGCGGCCCGGCCCTGGAGCGGGCGCTCGAAGCGGTGCCTGGCGTGCGCCAGGCGCACGTCAACGTGCAGGGCGAGCGCGCCCACGTGGAGTACGACCCGGCTCTGGTCGGCGTCGGGCGGCTGGTCGAGGCGGTGCGCGAGGCCGGTTTCGAGACCGGCGGGGCG…
natural_in_rep_c25144|12330-10183|w	821	Bacteria	Bacteroidetes	Bacteroidia	Bacteroidales	Unassigned	Phocaeicola	Phocaeicola vulgatus	ATGGATCAGAGCTTAAAAAAAATTAAACTTAAAATTGATGGAATGCACTGCGTCACTTGTGAAACGACTATTCATCGGGTGTTAAAAAAAATTCCCGGAGTCGAAAAAGTCGATGTGAATTTTGCAGCGGAAGAAGCGGTGATCCAAACGTCATCCCCAATAGATACACATGAGTTAATAAAAGCGGTCACATCCACCGGGTACCGAGCCCATCTCATCAAAGGAACTTCAGAAGAAGAGCGTGAAGCAAATGAAGAGAAAAGTTTTAAATTTGAACTGATTTCCGTCATTGCCGGCATTTGCTTTACTCTCCCTCTCATTTTCGAAATGTTTATGGAGCTATTCTATGGGGAAAGAGTTGTCCCTTTATGGATTCAATTCCTATTAGCAACATGTGTT…
natural_in_rep_c25290|2344-4491|w	1555112	Bacteria	Firmicutes	Limnochordia	Limnochordales	Limnochordaceae	Limnochorda	Limnochorda pilosa	ATGGACAAGTCGATGCATGCGGCCCACGAATTGCACGAACACGACCCCCACGACCGGCCCACCGAAGCGCGAGGGCGCGAGTCGGCGAAGGCCGATAGCGACCAGGAGACCGCCGCTCACCGGCGCGAGTACAAGAGCCTGATGGCCAAGTTCTGGTTCGCCGCCATCATCTCGGTACCGACGGTGGTGGTGGCCTACCCCAAGATCGACTGGCTCTACCTCCCCTACCTGTTCTCCCCGACGATCTCCGAGGCGCTCGTCTGGCTGTTGTGGGTGCTCTCAGGGCTCGTCACCCTGCCGGTCATGTTCTACTCCGGGCGGCACTTCTACAGCGGGGCCTGGGCCGCGCTGAAGCACCGCTCGGCCGACATGAACACCCTGATCGCTCTGGGAATCAGC…
natural_in_rep_c25156|31622-29562|w	128780	Bacteria	Proteobacteria	Gammaproteobacteria	Xanthomonadales	Xanthomonadaceae	Stenotrophomonas	Stenotrophomonas acidaminiphila	ATGAAACACAGTCACGAAACCGGGCATGGCCATGCCGGCCACGACCATGGCGCCATGGTAGCGGATTTTCGCTGGCGCTTCTGGATCTCGCTGGTCCTGACCATGCCGGTGCTGGCACTCTCACCCATGATCCAGAGTTTCCTGGGCTTGCGCGAGAGCCTGGCCTTTCCCGGTACTGACTACGTCCTGTTCGCACTCTCCGCCTCAGTGTACTTCTACGGCGGCTGGCCATTCCTGAAGGGATTGTTCAATGAGTTGGCCGGCAAACGGCCAGGCATGATGACACTGATCGCGCTCGCGATCAGCGTCGCCTTTTTCTATTCCAGTGCTGTGGTCTTTGGCCTGCCCGGCAAGGTGTTCTTCTGGGAACTGGTTACCCTGATCGACATCATGCTGCTG…
natural_in_rep_c26298|1079-3169|w	585455	Bacteria	Proteobacteria	Gammaproteobacteria	Chromatiales	Unassigned	Thiohalobacter	Thiohalobacter thiocyanaticus	ATGGGTCATGATCATTCCGCGTCATCTCACGGCCATGATAGCCGCATGACGGAGACAGACCCAGGGCATGACCATCATCAGTCCGGTGGACAGGATCATGCGCATGGCGGCCATAACCACCATGGAGGCGGCCACGACCATGCCGGCATGATCGCCGATTTCCGCCGGCGGTTCTGGATCTCGCTGGYCCTCACYGTGCCSATTCTGGKCCTGTCGCCCATGATCCAGRCGTTTCTGGGCCTGGAGCGGAYGCTGGCKTTYCCCGGCGATGCCYATGCCCTGYTGACGCTCKCKACGGTGGTGTATTTCTACGGCGGCTGGCCCTTCATCGGCGGGCTGCTGTCCGAGCTCAGGCAGCGCCAGCCGGGCATGATGACCCTGATAGCCCTGGCGATTTCG…
Natural_in_rep_c24893|6595-8664	585455	Bacteria	Proteobacteria	Gammaproteobacteria	Chromatiales	Unassigned	Thiohalobacter	Thiohalobacter thiocyanaticus	ATGCCGAATAAAGCTTCCAGCTCATCCCATGACCATGCTAGCCATACGACGGCCGCGCAGGCGCAACAGGGTCATGACCCCGGCGAGCATGATCATGCACATACCGACCATGACCACCATGCCGGCATGATTGCCGATTTCCGCCGGCGGTTCTGGATCTCGCTGGCCCTCACCGTGCCCATTCTGGCCCTGTCGCCCATGATCCAGGCGTTTCTGGGTCTGGAGCGGACCCTGGCATTCCCTGGTGATATCTACGCACTGCTGACGCTCGCGACGATCGTGTATTTCTACGGCGGCCGGCCCTTCATCGGCGGGCTGCTGTCCGAACTCAGGCAGCGCCAGCCGGGCATGATGACCCTGATCGCCCTGGCGATTTCGGTGGCCTATTTCTATTCCGCG…
natural_in_rep_c24674|17453-19846|w	2653851	Bacteria	Actinobacteria	Rubrobacteria	Rubrobacterales	Rubrobacteraceae	Rubrobacter	Rubrobacter sp. SCSIO 52909	ATGAGAGGGGTTGTACTCGAAGCTGGCGGGCTGTTGCGGGGTAGCTCGGGACCCGCGTTGGAGGGTTTCCTGCTCCGCCACCCGGGCATCCACCGCGCCGAGGCCAGCTACATGAGCGAGACGGTGACCGTAGAGTACGACGAGTCGCAGGTCTCGGAGGCCGATGTCCGCGCCCTGATCGAGGAGTTCGGCTGCCACTGCGGGGGCGAGGTGGTGCCGCGGCACGTCTGCGAGCCGGGCGTCGTGGCGGAGCACCGGCCGCCGGCGCTCGGGGAGGAAGAGGCCCCTGCCGGCGAGATGGAGCAGATGGCGCACGAGATGGGCCACGGCGCGGGGATGAGCATGGAGGAGATGGTGCGCGATATGCGCAACCGCTTCTGGGTCGCTTTCGTGCTGGGC…
natural_in_rep_c38576|4047-1702|w	83889	Bacteria	Proteobacteria	Gammaproteobacteria	Alteromonadales	Alteromonadaceae	Marinobacter	Unassigned	ATGAAGACCAGCATACTGGAAGTCGGCGGCCTGCTCTCGGTGCTGAGCGCCCGGGGCGTGGAGAAGCAGCTGGCGAAGCTGCCGGGTGTCGGCAAGGTCGAGGTCAACTACATTGCGGGCAGTGCCACCGTCACGTACGACGAAGCGGCGGTCGATCTCAAGACCATCAAGGCCCGGATACACGAGTGCGGTTATCATTGCGCCGGCGAACAACTGCCAAAGCACGTCTGCGAACCCGGGGATCCACCAGGTGAGGCCGCGGTCGTGACTATGCCCGGCCACGCGGAACACGCGCGCGTTGCGGTCACGGAACATGCGGGGCACGCCGGTGCCAAGGACGAGATGGCCCACGAAATGGGCCATGGTGGCGGCATGGACATGCAGGCGATGGTGCGGGAC…
natural_in_rep_c24733|7609-9951|w	2607753	Bacteria	Actinobacteria	Actinobacteria	Streptomycetales	Streptomycetaceae	Streptomyces	Streptomyces sp. INR7	ATGTACCGCGGCACGCAGAAGGCGGTGGTGGAGTCGGTCCTGGGCAGTCGTCCCGGGGTGCGAGCGGTGGAGGCCAACCCGGTGTCCCAGACCGCCACCGTCACCTTCGACACCGCCCAGACCACGGTCGCCGACCTCCGCCGCTGGGTGGAGAAGTGCGGGATGCACTGCGCCGGGCAGTCGGTGGCCACCCACGTCTGCGATCCGATGGAGGAGCCGGATCCGGTGGAGACCCTGCCGGGATCGTCGACACAGCCCACACCCGCACCGGGCCACGGTGAGCACGAGATGCCCGCCGAGACCCCTCGGCCCTCGCCCCACGAGGTCATGGGACACGGTGGTCACGCCGGCGCCTCGATGGAGGCCATGGTCCGTGACATGCGCAACCGGTTCCTGGTC…
natural_in_rep_c27183|3752-1290|w	585455	Bacteria	Proteobacteria	Gammaproteobacteria	Chromatiales	Unassigned	Thiohalobacter	Thiohalobacter thiocyanaticus	ATGACCGACACCGCCGCCTCCCAGCCCCCCGTCCCGGAGCAGAACGACGAGACCCGCTGCTTTCACTGCGGGCTGCCCAACCCGCCCGGCAGCGACTATGTGGTGGAGATCGAGGGCCGGCCGCGGCGCATGTGCTGCCCCGGTTGCAAGGCGGTGGCCGAGGGCATCGTTGCCGCCGGGCTGGAGGACTTCTACCGCTACCGCACGGAGAAATCGCGCAGTGCCCGGGAACTGGTGCCGGAGGCGTTGAAGGACATTGAGCTCTACGACCGTCCCGAACTGCAGCAGACCTTCGTCAGCCAGGACAAGGGCAGTCTGCGCGAGGCTTCGCTGATCCTCGAAGGCATTACCTGCGCGGCCTGCGTCTGGCTCAACGAGCGTCATGTCGGCCGCCTGCCC…
natural_in_rep_c27509|2144-4588|w	1224	Bacteria	Proteobacteria	Unassigned	Unassigned	Unassigned	Unassigned	Unassigned	ATGACCACTCTTCAACTCGACTTGCGCCTGCTGCTGCCCGGACACCCGGCCGAAAAGGACGCCTGCGTCGCGCGCTTAGAAGAGCTGCTCGGCCAGCGGCGCGGTGTCGCGAAGGTCCATCTCGCGAAGACCCCCGGCAGAGCCGAACTCTGCGTCGACTACGACCCCGAGCTGTTGAGCCCGGCCCAGCTCGAGCGCGCCGCCAGCGAAGCCGCCCGCGAGGTGCAGGCGCGCTACGTTCACGAGTCGGTGCAGCTCGCCGGCCTGCACTGCGCCGACTGCGCCAACTCCATCGAGGCGGTGGTGGGTCGGCTGGGCGGCGTGCTGAACGTGAGCGCCACCTACGCGACCGAAAAGATGAACGTGACCTTCGACCGCGAGCAGGTGGGGCGCGAGCAG…
natural_in_rep_c24562|5176-2738|w	49319	Bacteria	Actinobacteria	Rubrobacteria	Rubrobacterales	Rubrobacteraceae	Rubrobacter	Rubrobacter xylanophilus	ATGAGCTGCTCGTTCTGCGTTTCCAGCATAACGAGGGCGATGGAACGCACGGAGGGGGTGCGCAAGGCGAGCGTCAACCTGGCCCACGAGGAGGCCCTCATCGAGTACGAGCCCGATAAGGCCGATCCGGAGGTGCTCAAGGAGACCATCCGCGACCTCGGCTACACCGTGCGCGACCCCGAGAAGGTTCGTACCTTCGAGGAGGAAGAGGCCGAGCTAAGGGGCAGCCGGAACAACCTGCTGTTCGCCGCCGGATTCACGGGCGTCTCTCTGGCCGCGATGATCCCCATGTGGCTGGGGGTGGTGCCCGGGGCGGTCCAGACATTCATGCTCTGGCTGATGCCTACCCTGGCGCTCTCCACCGTCTTCGGACCGGGATGGCATATCCTCGGGATGGCC…
natural_in_rep_c25219|513-2708|w	1301	Bacteria	Firmicutes	Bacilli	Lactobacillales	Streptococcaceae	Streptococcus	Unassigned	ATGGGACAAACATATGTAGTCACTGCGGTAAATCAAACATATAAGATAATAATATTGAGAAGCGCTATGAAAAAAACCACATTCTATATTCCGCATATGGATTGTCCGACTGAAGAAAAATTAATTCGGAATCAGTTACGATCTCTCTCTGGTATCAAAGAACTGGAATTTAATCTCATCCAACAAGAATTGACGGTTACCTATCAAGGAGTAGAGGTTTCAACGATTCAATCCATGATTGCTTCCTTAGGTATGAAAGCAGAAGTAAAAAACGGTTCATATACGAACGAAAGCCTAAAGTTATTGCAATCCAATGTTAACTATCGAGATTGGATTGTTTTAGGGTTTTCAGGTGTGCTGGCGATCTTAGCTGAAGTTTTTGCTTATATCACACATAAC…
natural_in_rep_c52203|2885-1032|w	49319	Bacteria	Actinobacteria	Rubrobacteria	Rubrobacterales	Rubrobacteraceae	Rubrobacter	Rubrobacter xylanophilus	ATGTGGGGCCTCGTCTTCGAGTGGACCGGCCTGGCCGACAGGCTCGGAGGTGGGGAGCTCCTGGCACGAATTCTGTTCGGCGCGTCCATCCTCGTCGGTATCTACGCGCCYGCGCGCAGCGCCTACGCTTCCCTYAAGCGCAAGAGGATCACGATCAACACGCTTCTGGTCGTGGGCAGCGCGGGGGCGCTGTGGCTGGGGCTGTGGGAAGAGGCGGCGAGCCTGGTGGTCATCTTCTCGCTCGGGGAGGTGATGGAGGTCTACGCCACCGACCGCGCCCGGCGCAACCTCAAGGCACTCATGGACCTGGCACCGCCTTCGGCACTCGTGGTGCGCCAGGGCGGAATGGAGGAGACCGTGCCCGTGGAGGCGGTGCGTACCGGAGACCTGATCCGGATC…
natural_in_rep_c24968|31709-33622|w	171865	Bacteria	Proteobacteria	Betaproteobacteria	Nitrosomonadales	Sulfuricellaceae	Sulfuriferula	Sulfuriferula plumbiphila	ATGGCCTGTCCGGGTTGCGGTGCCGTCAACGCTGGCCAGGGGATGTCACCCCCCTGGCGCAACCCGCAGGTGGTGACCTCGGCGACCGCCGGCCTGCTTTTGGCGATTGGCTTTTTCGGCGGCAAGCTGGGGCTGGCGCCGCTGCCGGAAACTGCCCTGTATCTTTTTGCCATCATCATCGGCGGCTGGTATTTCGGTCGCGAGGCCCTCGAAGAGCTGATCAACGAACGGGAGATTGGCATCGAGCTGCTGATGAGCGTTGCCGCCATCGTCGCCGGGCTCATGGGCCAGTGGGCGGAGGCCGCCATGCTGGTGTTTCTCTATTCGATCTCCGAGGCGGCCGAGGGGTACACGCAAGGACGTACCCGCCACGCTATCCGTGCGCTCATGGATTTGGCT…
natural_in_rep_c39673|168-2027|w	1239	Bacteria	Firmicutes	Unassigned	Unassigned	Unassigned	Unassigned	Unassigned	ATGAGTGTTGATTTTTGGAAGAAGTTCTTAACTATCATTTCTGGGATTTGCGTTGTATCAGCCTTTGTCTTGAAATTTTTAGATTTAAATAAAGAAGCTACAATTCTGTATTATGCTGCACTTATTTTAGGCGGATATTTTGTTCTAATTGCTGCTGTTCGAGGACTTATCAAACAGAGATTTCTAAATATTGATTTCTTAGTGGTGATCGCAGCTATTGGAGCTATCAATATCGATCAAATAGGAGAAGCAGCAGCGGTTGTTTTTTTCTTTTCCTTAGCTGAACTCTTTGAAGAATACGGCATAGAAAAGTCTAAGAAAGCTGTGGAAACCCTGATCAAAAAAGCTCCTAAGACAGCGGTCTTAAAAAACGGGGACGTTGTAGAAGTTGAGTCTGTT…
natural_in_rep_c24768|12390-14444|w	266117	Bacteria	Actinobacteria	Rubrobacteria	Rubrobacterales	Rubrobacteraceae	Rubrobacter	Rubrobacter xylanophilus	ATGGACTGCGCGAGCTGTGCCGCCACCGTCGAGAAGCGGGTATCCCTGCTCCCGGGCGTGCGCCGGGCGACCGTGAACTTCGCCGCCGGCAGGCTCGACGCCGAGCACGACGCCTCCGTGACGGTCGAAGAGATCGAGGCCGCGGTGAAGGCCGCCGGCTACGGGGTGGGCAAGACCGGGGAGATAGAGCGGACGCCCTTCTGGCGCACCCCGAGGGTCCTCCTCACCGCGACCTCCGCGCTCCTGTTCGCGGTGGGCTCCGCCCTACAGCTCGCCGGCGCGCCGGAGTTCGCGCGGATCGTTCCCTACGCCGCGGCGATCGTGGTCGGTGGCCTGCCCATCTTCCGGGCGGCGCTCTCGGCGCTGGGGAGCCGGCACATGGACATGAACGTGCTGATG…
CopAL3|natural_in_rep_c24796|21091-18620|w	1208342	Bacteria	Proteobacteria	Alphaproteobacteria	Sphingomonadales	Sphingomonadaceae	Sphingobium	Sphingobium fuliginis	ATGAAAGATCAAGTGCGCCTCGATATTCCGCTTCTGCTTCCGGAAGTCAAAGATGAGGCTGACCGCTGCATAGGAAGGCTCACCACCGAATTGCGAGGCCGGCAGGGCGTGCAGGAAGCGCATGTCCTCGCGAGTCACGACGACGCCCCGGCGAAACTTTGCATCCATTATGATCCTGACATCCTGTCGCTCGAACGCGTGCGCGAGATTGCCAAAGGCGCCGGCGCAGCGCTCACCGAAAAGTACCAGCATATCGAGTGGTCGGTCGACGGACTGACCCATGCCCGCAAGGCCCGCACGGTCGCTGACCGGCTTCGAAAGTTGCCGGGGGTCATCGAAGCCGAGACGAGTGCGGCCGGTGCCGTGAGTGCCGAATTCAGCCGATCCGGGGTAACGGAG…
natural_in_rep_c24627|6765-9326|w	49319	Bacteria	Actinobacteria	Rubrobacteria	Rubrobacterales	Rubrobacteraceae	Rubrobacter	Rubrobacter xylanophilus	ATGCCGGATAAGCTGCAGTTGGACATACCCGTACTGTTGCCGGACGTGCCGGACGAGCACGACGAGTGCGTAAAGAGGCTCATCGAGGGGCTTGAGGCGCGCGAGGGGATCGAGCGGATGCACGTGGTCGAACCCTCCAACGGCGGGCCGGCGAAGCTGTGCGTCCACTACGACCCCGACGTCCTCTCGCTGGGGCGCATCCGCCAGATCTCCGAGCGCGCCGGGGCGCATCTCACCGGCCGCTTCGGGCACGTGCTCTGGGAGGTCGAGGGGATCGGGCACCCGCGGCGGGCGCGCACCGTCTCCGAGCGGCTGAGGCGAATGCCCGGGATAGTCGAGGCCGAGGCGTCGGCCTCCGGCCACGTGCGCGTGGAGTTCGACCGCGAGCAGGCCGACGAG…
natural_in_rep_c24585|24854-22896|w	1725411	Bacteria	Actinobacteria	Actinobacteria	Streptomycetales	Streptomycetaceae	Streptomyces	Streptomyces sp. CdTB01	ATGAGAGACGACCGGGAGCAGGCGACGGCCCCTGAGTCGGGGCACGGCCACCACGAGGAGCCGTTCCTGGGATCCTGGTGGCGGTTCGGGCCGCTGCGCCGTGCCCTCGCCGGTGGTGTCGTCCTCGGCATCACCTTCCTCCTCGACCAACTCGGCCTTCTCGGGGAAGCTCCGGCTGCCGTCTCCTATGCCGCGGCGGCGGTGGTCGCCGCCTCCCACTGGGGGATCGAGGCGATCGAGAGCGTGGTGGTGCGACGCCGGGTCAGCATCGACGTGCTGATGGGGGTGGCCACCGTCGGCTCGGCGGTGTTGGGATTGTGGGAGGAGGCTGCCTTCCTCGCTTTCCTCTACGGGACGGCCGAGGGCCTCGAGGAGTACACCTACGACCGCACCCGAGGA…
natural_in_rep_c24662|29898-28270|w	41297	Bacteria	Proteobacteria	Alphaproteobacteria	Sphingomonadales	Sphingomonadaceae	Unassigned	Unassigned	ATGGCGGGATCTCTGATCTTGGGGGAGTACCTGGCGGGCGCGGTGATCGCGCTGATGCTCAGCGGCGGCAACGCCCTGGAAGCGGTGGCTGTAAGACGGGCTCGCATGGAGCTCACCTCCCTGCTGGAGCGGGCGCCGAAGGTCGCCCACCGGCACCGCGGAGAAGATCTCGAAGAGGTGCCCGTCGAGGAGCTTGCCGTGGGGGATGTCGTGACGGTACGGGCCGGGGAGGTGGTCCCCGTCGACGGCATCGTAGCTGATGGACGGGCGGTCGTAGACGAGTCAACCCTCACCGGGGAGCCGTTGCCCGTTTCCTACGAGGAAGGAGGTGTGATCCGCAGCGGGACGATAAACGCCGGTGAAGCCTTCGACCTCAAGGCCGTCCGGCCCGCTGCCGAG…
natural_in_rep_c25207|729-3428|w	2748	Bacteria	Firmicutes	Bacilli	Lactobacillales	Carnobacteriaceae	Carnobacterium	Carnobacterium divergens	ATGAGCGATTTTGAAAATATTGCATGGCATGCTCTCGATATAAGGACTGTTTTTCAAAAAGTAGATTCATCTGAGAGGGGATTAAGTGTATCAGATAGCAAAAAAAGGCTTAAAAAATATGGTTTAAATATCATACAAACCAAAACCTCGGAAACTATCCCTCGCATTCTTCTACGACAGTTACGCAATCCTATTGTATATGTGTTATTATTTTCCACATTACTTGCATTTGTTTTAAAAAAATTCACTGATGGACTGGTAGTCTTTAGTGTTGTTATTCTTAATACGATCATTGGGTTCGTTCAAGAATATAGGGCAAATAGAGTTATTAGAGCTTTGTCTGCTATGGTACCTCATGAAACCACGGTGATACGCGATGAAGATCAAAAACTTATTCTT…
natural_in_rep_c25077|10181-7800|w	2	Bacteria	Unassigned	Unassigned	Unassigned	Unassigned	Unassigned	Unassigned	ATGTCCTGCTCGTTCTGCGTCGCCAGCATCACCAAGGCTCTCTCGCGCATGGAGGGGGTGCAGGAGGCCAGCGTCAACCTGGCGCACGAAGAGGCGCTCATCGAGTACGAGCCCGATAAAGTCACGCCGAGCGCGCTAAGGGAGACGCTCCTCGACCTTGGTTATACCGTGCGCGACGCGAATAAGGTGCGCACCTTCGAGGAGGAAGAGGCGGAGTTGCGGCACGAGCGCAACAACCTGCTGTTTGCCGCCGTAATGACGCTCCTCGCACTCGTTGGAGCCATGAGCACCTGGATGGGGATGCCGATGCGTGGCATCCTCCCCGCACTGCGGCTCTGGCTCATGCCCACCCTGGCGCTCACCGTCATCTTCGGCCCTGGCTGGCACATCCTCACCATG…
natural_in_rep_c27170|502-2940|w	49319	Bacteria	Actinobacteria	Rubrobacteria	Rubrobacterales	Rubrobacteraceae	Rubrobacter	Rubrobacter xylanophilus	ATGAGCTGTTCGTTCTGCGTCTCTTCCATCACGAGGGCGATGGAACGCACGGAGGGGGTGCGCAAGGCGAGCGTCAACCTGGCCCACGAAGAGGCCCTCATCGAGTACGAGCCCGATAAGGCCGATCCGGAGGTGCTCAAGGAGACCATCCGCGACCTCGGCTACACCGTGCGCGACCCCGAGAAGGTTCGTACCTTCGAGGAGGAAGAGGCCGAGCTAAGGGGCAGCCGGAACAACCTGCTGTTCGCCGCCGGATTCACGGGCGTCTCTCTGGCCGCGATGATCCCCATGTGGCTGGGGGTGGTGCCCGGGGCGGTCCAGACATTCATGCTCTGGCTGATGCCTACCCTGGCGCTCTCCACCGTCTTCGGACCGGGATGGCATATCCTCGGGATGGCC…
mineral_in_rep_c9281|1676-3|p	165695	Bacteria	Proteobacteria	Alphaproteobacteria	Sphingomonadales	Sphingomonadaceae	Sphingobium	Unassigned	ATGGATGTTGAACCACATTTTCCTTGCTTTGGAACCCGATCTCCGGGTTCGCGTGATCTCAAGCAGTCGGAGCACCCCATGAGCACCGCCGAGCATCACCGCCATCGCTACTCGCCGCAAAAAACGTCTGCGGTGCGTGGCGCTGCCCACGACCCGGTTTGCGGCATGAGCGTGCCGCCAGACTCGGAGTACCACGCCGAACACAAGGGGGCTCAGTATCTGTTTTGCAGTGCCGGYTGCCAGGCAAAGTTCCAGGYCGATCCGGACCGGTACGYCGGARGTGCTCCGGCCACCCCTGCCTCTGAYCCKCASAATGGGRTCACCTACACCTGTCCGATGCATCCGCAGATCCGCCARCCRAGRCCSGGCAATTGCCCGATTTGCGGCATGGCTCTCGAA…
mineral_in_rep_c7919|1587-1|p	702115	Bacteria	Proteobacteria	Gammaproteobacteria	Pseudomonadales	Pseudomonadaceae	Pseudomonas	Pseudomonas arsenicoxydans	ATGGCCCAAGTTGCAACATTGGAAATAGCCGATTTTCAGGATATTTCTGGCTCAACCGTGGATTTGGCCATAGACGGCATGTCTTGCGCCTCCTGTGTCGGACGCGTGGAGAAGGCGCTGGCAAAGGTTCCCGGTGTCGGCCAAGCGGTGGTGAAYCTCGCGACCGAAAGGGCGCGTATTGCCGGTAATCGCCTTGATCCGGCCACKCTGATTGAGGCGGTTTCTAGGGCAGGCTACCAGGCCAGCGTCGTGCCYGCTTCKGAAACGGCRCCCCAGCCAGAAACGAATGCGGTCRCTGATCGTACCMGCCGCGAGCTTCGSCACGTTCTGATCGGCGCCGCGCTATCGGCGCCGCTGGTCCTGGGCATGCTGGGCGACATTCTGGGCTTTGAGGCGATG…
mineral_in_rep_c12969|133-2133|p	1082933	Bacteria	Proteobacteria	Alphaproteobacteria	Rhizobiales	Phyllobacteriaceae	Mesorhizobium	Mesorhizobium amorphae	ATGATGGACCGACAATCGCTCAGCGGTCGGGCCCACTCGAGTAATATGATGGACCGACAATCGCTCAGCGGGAGAGGTCACWTGAAGACGACAACGGTCGATGTTGGCGGCATGCTGTCGATACTCGATTACCAGATTGTCGAGAAACAGCTCAGACGGATGCGCGGTGTGCGCAGGGCGACGGTCAGCATCGCGTCGAACAGTGCGACGGTCGAGTACGACGAGACCATCACGAACCTCGACGCTCTCAAAGAACAGATCATCGCGTGCGGCTTTCACTGCGCGGGCGAGATCATGCCGAAGCACCTCTGTGAGCCGCATTCCGACCATGCCGCCAAGCGGGGTGCGCATGCTGAGCATCCCGCTCATGTGAAGCCCGGCGCGCCTATGGGTGCGACG…
mineral_in_rep_c389|2057-3853|p	40137	Bacteria	Proteobacteria	Alphaproteobacteria	Rhizobiales	Bradyrhizobiaceae	Oligotropha	Oligotropha carboxidovorans	ATGTCAGAGGCGAGAGGCTTGTCAGTATCGATGGCTTCGTCCATCAGCTTGCCCATAGAGGGCATGACCTGTGCGTCGTGCGTCGGGCGTGTCGAGCGCGCGCTGAAGGCTGTGCCCGGGGTCGCTGCGGCGACCGTCAATCTTGCAACCGAGCGCGCCACGGTACGCGGTACTGCTGACCCCGCGGCGCTCGTCGCTGCCGTCGCCGGTGCGGGCTACAAAGCCCGGCCACTCCAATCGAGCGCCAGCTCCGAGGACGACTCGATAGAGCGTAAGGAGAAGGAGCAACGCCGGCTGAAGCGCGACCTGATCGTCGCGGCGTTGCTTGCGTTGCCGGTCTTCCTTTTGGAGATGGGTTCACATCTCATATCGGGCATCCACATATTGATTGCTCGCAGC…
dir3_19076|1133-3163|w	131567	Unassigned	Unassigned	Unassigned	Unassigned	Unassigned	Unassigned	Unassigned	ATGAGTAATTGTTGCGGTAGTGAGGCATGTTCATCTGAGAAGGCAGCCCTTGATAAAACTAAAAGTGGTTTTTTCCAAACGTACAGGGAATACGGTTTGGCAATTACAAGTTTTGTCCTTTTGGCCATCGGTATTGTCCTAAAAGAAGTTGTGGCCCCTGTTTGGTTTACGCGACCTTTCCAACTTGCCCTTTTTGGACTGGCCTATCTGCCCGTGGGAGGGCCTGTATTGTGGAAAGCCATCATGCAAATAAGGAAAGGAAATATCTTTAGCGAATTTTTCCTGATGGGCATTGCCACCATAGGCGCTTTTTTCCTGGGAGAGTATGCAGAGGGGGTCGCTGTAATGCTTTTTTATGCCGTGGGCGAATTGTTCCAGGGGGACGCGGTAAACAAGGCA…
dir3_31199|258-2012|p	40323	Bacteria	Proteobacteria	Gammaproteobacteria	Xanthomonadales	Xanthomonadaceae	Stenotrophomonas	Unassigned	ATGGGTGTACGCGCGCCTCTCGATTTCCGAGGAACGCGACAGCCTGGCCAGGTTCGGCGAAGACTACCGCCGCTACATGGCCGAAGTGCCGCGCTTCATCCCGCGCCGCGGTCGCGCCGCCGGCATCGCAGGAGAGCGAACATGAGTCGCCCGGGAGCCACGACACGCACCCGTCTTTGGCCCGTCGGCGGGATGTGTACGCCCGGCTGCGCTACCACACTGGAGCGTAGTGTCAAGAAGCTTGACGGAGTTGCGGCGGCGAACGCGAACTTCGCGGCAGGGACGCTCAGCGTCCGCTACGACCCCGCGAGGTTGTCACCAGGGCGGATCGCCGAGACACTCCGCGCCGAGGGCTTCTCCTGCGACGGAGATGCAGCGGACGCGGCGACCACGCACAGG…
dir3_19076|3229-5364|p	2585771	Bacteria	Bacteroidetes	Flavobacteriia	Flavobacteriales	Flavobacteriaceae	Antarcticibacterium	Antarcticibacterium sp. PAMC 28998	ATGAAAAAAACACAAATAAAAATACCGGTGGTACTTCTCCAGGTGCACGATGAAAAAGATGCCTGCGTAAAAAGGCTGATCGGGCAACTGGAAAACAGGGAAGGCCTCGAGAAAGTACATATAAGTAATGAAAAAGAAGATGGGGTACCACAGCTTTGCTTTCATTACGATCCAGATATCATTTCCATTGACCGCATTCAAAAAATGGCCAAACAAACCGGCACGGAAATCACCGAAAAGTATGGGCATTTGCTTCTTGAAGTAGAGGGTATTCGTCAAGTACGGCACGCGCGGCTTATTGAAAGAAGTCTCGGAGAAGTAAAAGGGGTTTTAGAGGTTTCGGTCAATGCTTCCGGAATTATCCGACTTGAATTTGAAAAAAGCGAAACCGATTTTGAT…
dir3_83849|55-1941|p	1224	Bacteria	Proteobacteria	Unassigned	Unassigned	Unassigned	Unassigned	Unassigned	ATGAATAATAAAATCCCATCCGAGGAATTTATGCCGAGCGAAAAAATCACCGTCAATATTAGTGGTATGCACTGCGCATCCTGTGTCAGCAAGGTCGAAAAGGCCTTACAGTCAGTCGATCAAGTGCAATCAGCTAGCGTCAATCTGGCAACCCAGACTGCCCAGTTAGCGATTGATAGTGATGATAAAAATCAGTTATTAACCCAACTGAAAAAAGTCGTTAAGCTTGCAGGTTATCAGCTTGAGGCGGCAAATTTTGACGCTTCAGCGCAGCGTGAGTTGGAATACCAGTCTTTACAGAAATCAGTATGGATTGCGCTGGCTTTAACTTTGCCGGTAGTGATTCTGGAAATGGGCGCACATTTAATTCCCGGCTTTCATCACTGGCTGCAAAATAGT…
dir3_14276|488-2512|w	1807691	Bacteria	Bacteroidetes	Cytophagia	Cytophagales	Cyclobacteriaceae	Echinicola	Echinicola rosea	ATGGAAGATCACGATAATCACAAACATCACCACGATCATAAATCGGATACTCACGAAACCAAATCATCCAATCATCAACATAATGACCACCATGCCATGATGATAGAGGATTTCAAAAAGCGCTTTTGGATATCCCTTGTCCTTACTGTACCTGTCCTTGCCTTATCGCACATGATCCAGCAGTGGCTGGGCTTTGAGCTTTCCTTTTTTGGAGATAAGTATGTGCTATTCGGGCTTTCTTCCATCATATTTTTCTATGGCGGATGGCCTTTTCTTTCTGGCCTTTGGGATGAGCTGAAAGACAAAAACCCGGGCATGATGACCCTGATTGCAGTGGCTATCACCGTTGCGTATGTGTATAGTACGGCTGTGGTATTTGGCTTGGAGGGAATGGACTTT…
dir3_63249|2577-4739|w	2585771	Bacteria	Bacteroidetes	Flavobacteriia	Flavobacteriales	Flavobacteriaceae	Antarcticibacterium	Antarcticibacterium sp. PAMC 28998	ATGGAACATAAGGACAATCAACACCGGCACGAAAACAGGAAAAAAGATAGCGCAAAGGGGAAAGCTGAGAAAGAAGAGTCTCATATAGAAGATAATCTGGCAGAAAAGACCAAGCATGGTCACAGTGAGGCGATGGATCATGATCATGGTAATATGGACCATGGCAAGGGAAGCGATAAAAATCATGAGCCTGGCCATGGTCATGAGGGTCACGATCATCATAAAATGATGATAGAGGATTTTAAAAAACGCTTTTGGGTAACCCTGGTACTAACTATTCCAATCCTGTTCATCTCTCCAATGATCCAGGACTTCTTTGGATATGAGTTCCTCCTTCCGGGTAACCAGTACATCCTCTTTGCTCTCTCAACAGTAGTATATTTCTATGGTGGCTGGCCA…
dir3_59575|238-4552|p	32033	Bacteria	Proteobacteria	Gammaproteobacteria	Xanthomonadales	Xanthomonadaceae	Unassigned	Unassigned	ATGCTCGAGCGGGATGTCCGTCTCGTTGCCGTCGGCGTCGATGCGGCGCGCAGTCTTCGGCGCCAGTCCCAGCAGGGCCTTGATCGCCGCGGTGGTCTTGGAGCGTGCGCGCAATTCCAGCATCTGCCCCAGCAGGGTCAGCGACACGATCACCGCCGCGGCCTCGAAGTACACGCCGACGCGGCCGTGGCCGCGGAACGACGCCGGGAACAGGTCCGGTGCGATGGTCGCAATCACGCTGTAGGCGAAGGCCGCGGACACGCCGATCCCGATCAGGGTGAACATGTTGGGATGGCGGTTGCGGATCGACTGCACGCACCGCTCCAGGAACGGCCATCCGGCCCAGAGCACGACAGGCGCGGTCAGGACGAGTTCAATCCAGGTCCGGGCGTGCACCGG…
dir3_43903|18-1910|w	55601	Bacteria	Proteobacteria	Gammaproteobacteria	Vibrionales	Vibrionaceae	Vibrio	Vibrio anguillarum	ATGGATTGGGAATACTGGAACTGGGTCCAGTTGGTTTTGTCCCTTCCGGTTGTTTTTTACGCGACCTGGATGTTCTTTGAACGCGCCTACAGGTCTATAAAAACCTGGAACCTTAATATGTTTACCCTTATAGGAATAGGTGCCGGGGTGGCGTGGCTTTTTAGTGTTGCAGCTATGCTTTTTCCAGATGTTTTGCCCGCGCAGTTCAAAACAGACAGGGGAACTGTATTTGTATATTATGAAGTAGCTACCATTATTTTAACCCTTGTGTTACTGGGGCAGCTACTGGAGGCACGGGCTCACAGCAAAACCAATTCAGCAATTAAGGAACTATTAAAACTGGCACCAAGTAAGGCTACCAAAATTGTTGATGGCAAAGAAATGGTAGTTGCTATAGAT…
CopAL12|dir3_k99_43423|3066-703|w	2077182	Bacteria	Proteobacteria	Alphaproteobacteria	Sphingomonadales	Sphingomonadaceae	Sphingorhabdus	Sphingorhabdus sp. YGSMI21	ATGGCTGAGGTCACTCCTCCCCCTCATGGCCTTTCAGGCCATGACCGCAGCCTGTCCGGCTCTTCAGAGCAAGTCACAGATCCCGTTTGCGGCATGTCTGTAGAGCCGGATAAAACCGAGCATCATGCACATCATGATGCTCAGGATTATCATTTTTGTTCTGCTGGATGCAAAACTAAATTTGTCGCAGATCCAAAACATTATTTATCAGGCGCACATCGGCAGATTGATGAGTCCATTCCTGTTGGGGCAATTTATACTTGTCCAATGCACCCTGAAATTAGGCAAGAGGGGCCCGGCTCATGCCCCATCTGCGGAATGGCGTTGGAGCCAGAAACTTTTTCTTTAGATAGCGGCCCAGACCCTGAATATATCGACATGCGCCGCCGTTTTTGGGTG…
dir8_k141_4879|3087-877|w	2	Bacteria	Unassigned	Unassigned	Unassigned	Unassigned	Unassigned	Unassigned	ATGGCTCGCCATGCGCAACGATGGCAAGATGGTCTATTACCGGTTGCACAGCGAAGGTCTTCTCGCCGCGCTCAAAGGCGACCTCCGTCTCTTGGAGGAACGGCTTACATGAACGAAGTTACGGAAAGGACCAAGCCGACACCGCAGGATGCGGGATGCGGAAGGGATGCCGCCTGCGGGTGTGTTGTTTCATCGCCGGCCGTCAATGCCGCGACACCTTATACGCTCTCCCGCTTTTCGACCCGTATTCTGGTCGCCTTCGGAATTGTGGTCGCAACGGTCGTGGCGCTTGTTGTGACCGCCGAATGGTTCGGGTTGCTCGATAAGCTCTCCGTGTTCTTTCCCTGGCCAGTATGGCTCGCCATCGTCGCCGCGGGCGGTTATCCGATCTTCCGCAGC…
dir8_k141_553|2783-1212|w	2	Bacteria	Unassigned	Unassigned	Unassigned	Unassigned	Unassigned	Unassigned	ATGGCAACAGATCCTGTGTGCGGCATGTATGTCGATGAGTCAAGTTCTACCCTAACCGCAACTGTTGAAAACAGGAAATACTATTTCTGCAGCACCACTTGCAAGCTGCAATTCGAAAAACCTGAGAGGGAGCTCAGGGGCTTGAAATATGCGCTTGCGGTCTCGTGGCCCATTACCGCGGTTGTGGTTGTGCTTGCGTATGCACCACATTTTGGGCTAAGCGATTACATAATGCTTGTGCTGGCAAGCATAGTGCAGTTTTATTCCGGAAGGAGATTTTATGCAGGCATTCTGGATGCCATAAGGAACAGATCAGCCAATATGGACACTCTGATAGCGTTGGGCACCTCTGCGGCCTGGGCTTACAGCGCCCTGGTCACGCTTTTCCCTGCTGTGTTC…
dir7_k141_14392|1916-105|w	1660083	Bacteria	Nitrospirae	Nitrospira	Nitrospirales	Nitrospiraceae	Leptospirillum	Leptospirillum sp. Group II 'CF-1'	ATGACTGCCATTAAAGATCCGGTCTGCGGCATGCAGGCCGCAGACGATAGTCATTATCATTTGGAATATGCGGGACATGACTATCATTTTTGCTCTCAGCATTGTCTGGATAAATTTCAGGCTAATCCTGGTGAATATATCAAACTAGGTGCCGTATCCGAAATCAATACCAGTCTACCAGCCAAGACGGATTCAGCAGTTAAGGCTGTGGGCATCTACACCTGCCCGATGCATCCCGAAGTGGTGAGCAAGGAACCGGGCAGTTGCCCGAAGTGCGGCATGGCGCTGGAACCGCGCAACGGTCCTGTCGAAGACAATGCAGAACTGGATGACATGACACGCCGCTTCTGGTTCAGCACGGCGCTGGCCTTGCCGGTGTTCGTGATGGCGATGGTATCC…
CopAL10|dir7_k141_21949|1918-2|p	1673428	Archaea	Euryarchaeota	Thermoplasmata	Thermoplasmatales	Cuniculiplasmataceae	Cuniculiplasma	Cuniculiplasma divulgatum	ATGGATAGATTCAAGTCCCCAGAAATAGAAGCTCGTAAATTGAAACGTAAACTTACTGTTGGTTGGGTTTTTTCCATCATAATTATGTCAATGATGTATTTCACTTCAAACTTTCAATACAAGGATTATATCCTCTTATTATTTGCAATACCAGTTCAGTTCTATTCTGGATTGAATTTCTATTCTGGTGCAGCTCAATCAATAAAAAACAAGAGCAGCAATATGGACCTCCTGATAGCAATTGGAACATTGACCGCATTCTTTTTCTCTCTATTTGTAACAATATTTCCTGATGCTATTCATGGAGCATCCGTTTATTACGATGCTTCGTCATTTATAATTACACTTATTCTCACGGGAACATTTATAGAAAATCTGTCAAAGAGGAGAGCAAATGGA…
dir6_k141_36226|2534-276|w	1239	Bacteria	Firmicutes	Unassigned	Unassigned	Unassigned	Unassigned	Unassigned	ATGAAAGGAGGAATAGATTTGAAGACAGAAGTCTATATCATAAAAGGGATGACATGTGCATCCTGCAGCAGTGCTGTTGAACGTGTAACCAGAAAAATGGATGGCGTAACGAGAAGTGATGTCAATCTGGCCACCAACAAGATGACCATAGAGTATGAAGAAGAAAAGGTCACGCCCGAAGATATCATGAACCGGGTAGAACGGGCGGGGTTTGCGGCAGAGCAGGAAGTTTTAAAAGATGAGAAAAAAGTGAAGGAAGAAAAAGAGGAGCGAGAGGAAGCATCCCACAAGATCAAACGCAGACTGATCATCAGTATTGTACTTGCGGTTCCCCTGCTTTATATTTCTATGGGACATATGATTCCATTTCCCCTTCCACTGCCGGGATTTTTGGATATG…
dir6_k141_9882|11-1747|p	237609	Bacteria	Proteobacteria	Gammaproteobacteria	Pseudomonadales	Pseudomonadaceae	Pseudomonas	Pseudomonas alkylphenolica	ATGAACCAGCCTGTTAGCCATACCCTGGGTAAAGACCCCCATGACCACGCCAGCCACGATCACGCCAGCCATGGCCATGGCCATGGCAAGCATGCCCACAGCTGCTGTTCCCATGATGCCGCACCGTCTCTGGTGCAGTTGAGTGAAGCGGCCAGTGGCAATGCGCGCCTGAGCCGCTTTCGCATCGAGGCCATGGATTGCCCGACCGAACAGACCCTGATCCAGAACAAGCTGGGCAAGCTGGCGGGCGTCGAGCAGCTGGAATTCAACCTGATCAACCGCATTCTCGGGGTCCGCCACACCCATGGCGATACCCTGGCCATCGAGCAGGCCGTGGCGTCGCTGGGTATGCAGGCCGAACCGCTGACCGAGAGCAGCGAGGAACCTGCTGCACCTCCT…
dir6_k141_34011|3187-734|w	237609	Bacteria	Proteobacteria	Gammaproteobacteria	Pseudomonadales	Pseudomonadaceae	Pseudomonas	Pseudomonas alkylphenolica	ATGACCAGCCCCACGCCTTGCTACCACTGCGCCCTGCCCGTTCCTGCCGGCAGCCACTTCACCGCCGTGGTACTCGGCCAGGACCGGCTGTTCTGCTGCCCGGGCTGCCAGGCCGTAGCCGAAGCGATTGTCGCCGGCAACCTGGAAAGCTATTACCAGCATCGCAGCGAAGCCAGTGCCAACCCCGACGCCCTGCCTCAGCAACTGGTCGACGAACTGGCCCTGTATGACCGTGCCGATGTGCAAAAACCCTTCGTTCGCCACAGCGGCGAACTGGCCGAAACCACCCTGCTGATCGAAGGCATCAGCTGCGCCGCCTGCGGCTGGTTGATCGAAAAGCACCTGCGCAACCTGCCCGGCGTGGCCGAGGCACGGCTGAATCTGTCCAACCATCGCCTG…
dir6_k141_45515|20-1615|p	1552	Bacteria	Firmicutes	Clostridia	Clostridiales	Clostridiaceae	Clostridium	Clostridium estertheticum	ATGAAATTAAAAAAAATAGTAAAAAGAATTGAACCACAGGTAATAGTAAAAAGTAAGGCTATAAATAAGACAATGACAGAGGTTTTCATATTAGAAGGTTTGGGCTGCGCTAATTGCGCTGCAAAAATGGAAAGAGAGATTCAAAAATTATCTGGAGTTAATTCTGTTGTAGTAGATTTTGTTTCGAAGAAACTTATTTTAGAATTTTCTAATAGTAAAGATAAAAAGGAAACTTATAATGAAATAGAAAAAATAGTTAAGAGGATAGAACCTGATGTTAAGGTTATACCAAACAACGTAAATACATTTAAACATGAGGAAAAGGGTCATAATCATAACCATGAACATGATCATAGCCATACACATACACATACACATGAAGAAGAAGGAAGTAATAAA…
K141_66212|2236-602	80840	Bacteria	Proteobacteria	Betaproteobacteria	Burkholderiales	Unassigned	Unassigned	Unassigned	ATGGATTTTTTTTGGGAACTGGCGACCCTGATTGTGATTatgCTGCTGGGCCATTGGCTGGAAatgCGTAGCCAGatgGCGGCGAGCAAAGCGCTGCAGAGCCTGGTGGCGCTGCTGCCGAACGATGTGACCGTGGAACATAACGGCAGCCCGGTGAAAATTAAACTGGAACAGCTGAAAAACGGCGATACCGTGATTATTCGTCCGGGCGAAAAAGTGGCGGCGGATGGCCTGATTGTGGAAGGCAGCAGCTATCTGAACGAAAGCatgCTGACCGGCGAAAGCGTGCCGGTGCGTAAAGAAAGCGGCGGCAAAGTGATTGCGGGCAGCATTAACGGCGATGGCGCGCTGAAAATTAAAGCGACCGGCGTGGGCAAAGATAGCTATCTGAACAAAGTG…
K141_156057|53-1750	795665	Bacteria	Proteobacteria	Betaproteobacteria	Burkholderiales	Comamonadaceae	Hydrogenophaga	Hydrogenophaga sp. PBC	ATGCTGTTTGCGGAACAGCTGatgCAGatgGGCATTCATCCGCATGTGTATTTTGAAGCGGCGGCGGTGATTATTGCGTTTATTCTGCTGGGCAAACTGCTGGAAGAACGTGCGAAAGGCCAGACCAGCGAAGCGATTAAACAGCTGatgGTGCTGCAGCCGCAGCAGGTGCGTCTGGTGCGTGGCGATGGCACCTTTCATACCGCGCCGCTGCAGCAGGTGGGCACCGGCGAACGTATTGCGGTGCTGCCGGGCGAAAAAATTCCGCTGGATGGCGAAGTGGTGGCGGGCGAAAGCTATGTGGATGAAAGCatgCTGACCGGCGAAAGCATTGCGGTGGTGAAAAAAatgGGCACCACCGTGTTTGCGGGCACCATTAACCAGAAAGGCAGCCTGGAA…
NO.21	1236	Bacteria	Proteobacteria	Gammaproteobacteria	Unassigned	Unassigned	Unassigned	Unassigned	ATGAGCGAACATCAGCATGCGCATGATCATGGCGGCGGCGAAAGCGGCGAACATACCGTGAAAGATCCGGTGTGCGGCatgAGCGTGGATCCGCATACCGCGGAACATCGTAGCGAACATGCGGGCAAAACCTGGTATTTTTGCAGCGCGAAATGCCGTAGCAAATTTGATGAAACCCCGGAAAAATATCTGAGCGAAGGCAAAAAACAGGAAGAACCGGTGGCGCCGGGCACCACCTATACCTGCCCGatgCATCCGGAAATTCGTCAGCAGGGCCCGGGCGATTGCCCGATTTGCGGCATGGCGCTGGAACCGGAACAGGTGAGCCTGGAAACCGGCCCGAGCGAAGAACTGAAAGATATGACCCGTCGTTTTTGGATTGGCCTGGTGCTGGCGCTG…
NO.20	47917	Bacteria	Proteobacteria	Gammaproteobacteria	Enterobacterales	Yersiniaceae	Serratia	Serratia fonticola	ATGAGCCAGACCACCGTGCTGGCGCTGCAGGGCCTGAGCTGCatgAACTGCGCGCAGAAAGTGAAAAAAGCGCTGGAAAGCCGTGCGGATGTGGAACAGGCGAACGTGAACGTGCATTATGCGAAAATTACCGGCGCGGCGCCGGCGGCGGAACTGATTGATAGCGTGGTGGCGGCGGGCTATCAGGCGGAAATTGCGCATCAGGCGGATACCGAACTGCAGCTGAGCGGCCTGAGCTGCatgCATTGCGTGGGCAGCACCCGTAAAGCGCTGGAAGCGGTGCCGGGCGTGGTGGCGGCGGATGTGACCCTGGAAGGCGCGAAAGTGTATGGCGATGCGACCCCGGAACAGCTGATTGCGGCGGTGGAAGATGCGGGCTATCATGCGAGCCAGGCGGGC…
NO.22	2560010	Bacteria	Actinobacteria	Actinobacteria	Actinomycetales	Actinomycetaceae	Actinomyces	Actinomyces sp. dk561	GTGACCGCGGATGATCCGCGTACCACCGCGGATCTGCCGGTGGCGCCGGTGGGCACCGTGGATCTGGCGGTGGAAGGCatgACCTGCGCGAGCTGCGTGGCGCGTGTGGAAAAACGTCTGAACCGTGTGCCGGGCGCGCGTGCGACCGTGAACCTGGCGCTGGAAAGCGCGCATGTGGAAGTGAGCGCGGCGGAAGATGGCAGCACCCCGGATGTGGATGCGCTGGTGGCGGCGGTGCGTGCGGCGGGCTATGATGCGACCGTGACCGGCAGCCGTGATCTGACCGCGCCGGCGGCGACCGCGACCGCGACCGCGACCGCGACCGCGACCGATGAACGTGCGGAACATGGCGCGGCGGCGCGTCATGATGCGGAACATGCGGGCCATGATatgGCGGGC…
tailings_in_rep_c37028|19010-17382|w	0	Unassigned	Unassigned	Unassigned	Unassigned	Unassigned	Unassigned	Unassigned	ATGTCCCCTCCCGTCTCCGGAACATCCCTCCAAGAACTGGGTAGCGGCTGGAAGGCCGCTCCGCTCGACCATCCGCTCAAGGACACCGGGACGGCGAAGAAGCTCCCCTGGACCTACATCGGCGTCCCGGACCACTGGCAGCTACATCCGGCGTTCCGTGGATACGAAGGCTGCATGCTCTACCGGTGCGCGTTCGACGCAGATGCGCCCTCCGGCGGGGAGACGCTCTCTCTCCTTCTCGAAGGCGTCTACTACGCCGCTCGCATCTGGCTGAACGGTGCGTTCCTCGGCTCTCACGAAGGGTACTTCCTCCCGTTCGAGCTCGACTGCACGGACCACATCCGAAACGGGACCAACGAGCTTCTCGTAGAGGTCAACAGCCCCCACGAACCGGAAGAG…
dir8_k141_20563|1001-3037|w	0	Unassigned	Unassigned	Unassigned	Unassigned	Unassigned	Unassigned	Unassigned	ATGTTTGTGCCGGACAATTCGACCCTGAAGATGGAAAAAAATGGCAAGACCTATTACTTCTGTTCCAGAGATTGCATGGAAAAATTCATGTCTCCGGAAGACCAGGTAAAGAGGTTGAAAGTGCGCCTTATTGTGGCATGGCTTTTCTCTCTTCCAGTCCTCCTGCTGACATATTTAACGCATTTTCCAGCAAAGGACTACGTGCTTCTTGCTCTTGCCCTTCCGGTGCAGTTTTATGCAGGGCTTGGTTTTTACAGTGGAGCCTACCAGGCCTTAAAGAACAGGATGGGGAATATGGACATACTGATATCCCTGGGAACACTCACTGCATTCTTCTTCTCCTTATTCATAACATTTTTCAGGAATGCCATTCCCGGATCAGGCGTATATTTCGATGCT…
Table S3B Taxonomy of 34 known copA. Bacth classification by Kraken2 as control. The results are similar with NCBI annotation
Name	taxid	Kingdom	Phylum	Class	Order	Family	Genus	Species			Number	Number known	Number unknown
lcl|NC_017196.2_cds_WP_033882081.1_3314	1423	Bacteria	Firmicutes	Bacilli	Bacillales	Bacillaceae	Bacillus	Bacillus subtilis		Kingdom	2	2	0
lcl|AE000782.1_cds_AAB90763.1_465	2234	Archaea	Euryarchaeota	Archaeoglobi	Archaeoglobales	Archaeoglobaceae	Archaeoglobus	Archaeoglobus fulgidus		Phylum	3	3	0
lcl|CP003504.1_cds_AFM70729.1_1732	1354	Bacteria	Firmicutes	Bacilli	Lactobacillales	Enterococcaceae	Enterococcus	Enterococcus hirae		Class	4	4	0
lcl|NC_002655.2_cds_WP_000083954.1_525	562	Bacteria	Proteobacteria	Gammaproteobacteria	Enterobacterales	Enterobacteriaceae	Escherichia	Escherichia coli		Order	7	7	0
lcl|AP012306.1_cds_BAL37690.1_370	543	Bacteria	Proteobacteria	Gammaproteobacteria	Enterobacterales	Enterobacteriaceae	Escherichia	Escherichia coli		Family	9	9	0
lcl|FQ670179.2_cds_CBY83343.1_1233	936155	Bacteria	Proteobacteria	Epsilonproteobacteria	Campylobacterales	Helicobacteraceae	Helicobacter	Helicobacter felis		Genus	10	10	0
U97567.1:4435-6672	563041	Bacteria	Proteobacteria	Epsilonproteobacteria	Campylobacterales	Helicobacteraceae	Helicobacter	Helicobacter pylori		Species	14	14	0
U59625.1:1863-4088	907237	Bacteria	Proteobacteria	Epsilonproteobacteria	Campylobacterales	Helicobacteraceae	Helicobacter	Helicobacter pylori
lcl|FM991728.1_cds_CAX30179.1_1415	592205	Bacteria	Proteobacteria	Epsilonproteobacteria	Campylobacterales	Helicobacteraceae	Helicobacter	Helicobacter pylori
lcl|AE000511.1_cds_AAD08539.1_1482	210	Bacteria	Proteobacteria	Epsilonproteobacteria	Campylobacterales	Helicobacteraceae	Helicobacter	Helicobacter pylori
lcl|AE001439.1_cds_AAD05935.1_350	210	Bacteria	Proteobacteria	Epsilonproteobacteria	Campylobacterales	Helicobacteraceae	Helicobacter	Helicobacter pylori
lcl|AE017354.1_cds_AAU27110.1_1002	446	Bacteria	Proteobacteria	Gammaproteobacteria	Legionellales	Legionellaceae	Legionella	Legionella pneumophila
lcl|AE006468.2_cds_AAL19452.1_488	28901	Bacteria	Proteobacteria	Gammaproteobacteria	Enterobacterales	Enterobacteriaceae	Salmonella	Salmonella typhi
lcl|NC_004631.1_cds_WP_000083918.1_2351	28901	Bacteria	Proteobacteria	Gammaproteobacteria	Enterobacterales	Enterobacteriaceae	Salmonella	Salmonella typhi
lcl|NC_007795.1_cds_YP_501328.1_2601	1280	Bacteria	Firmicutes	Bacilli	Bacillales	Staphylococcaceae	Staphylococcus	Staphylococcus aureus
lcl|BX571856.1_cds_CAG41616.1_2588	282458	Bacteria	Firmicutes	Bacilli	Bacillales	Staphylococcaceae	Staphylococcus	Staphylococcus aureus
lcl|BX571857.1_cds_CAG44259.1_2463	1280	Bacteria	Firmicutes	Bacilli	Bacillales	Staphylococcaceae	Staphylococcus	Staphylococcus aureus
lcl|BA000017.4_cds_BAB58719.1_2542	1280	Bacteria	Firmicutes	Bacilli	Bacillales	Staphylococcaceae	Staphylococcus	Staphylococcus aureus
lcl|BA000018.3_cds_BAB43648.1_2430	1280	Bacteria	Firmicutes	Bacilli	Bacillales	Staphylococcaceae	Staphylococcus	Staphylococcus aureus
lcl|AP009324.1_cds_BAF79424.1_2542	1280	Bacteria	Firmicutes	Bacilli	Bacillales	Staphylococcaceae	Staphylococcus	Staphylococcus aureus
lcl|CP000703.1_cds_ABQ50356.1_2542	1280	Bacteria	Firmicutes	Bacilli	Bacillales	Staphylococcaceae	Staphylococcus	Staphylococcus aureus
lcl|CP000046.1_cds_AAW38574.1_2507	1280	Bacteria	Firmicutes	Bacilli	Bacillales	Staphylococcaceae	Staphylococcus	Staphylococcus aureus
lcl|AP009351.1_cds_BAF68729.1_2467	1280	Bacteria	Firmicutes	Bacilli	Bacillales	Staphylococcaceae	Staphylococcus	Staphylococcus aureus
lcl|AP017922.1_cds_BBA25092.1_2382	1280	Bacteria	Firmicutes	Bacilli	Bacillales	Staphylococcaceae	Staphylococcus	Staphylococcus aureus
lcl|BA000033.2_cds_BAB96343.1_2478	1280	Bacteria	Firmicutes	Bacilli	Bacillales	Staphylococcaceae	Staphylococcus	Staphylococcus aureus
lcl|AJ938182.1_cds_CAI82119.1_2430	1280	Bacteria	Firmicutes	Bacilli	Bacillales	Staphylococcaceae	Staphylococcus	Staphylococcus aureus
lcl|CP000730.1_cds_ABX30538.1_2492	1280	Bacteria	Firmicutes	Bacilli	Bacillales	Staphylococcaceae	Staphylococcus	Staphylococcus aureus
lcl|CP000255.1_cds_ABD21730.1_74	1282	Bacteria	Firmicutes	Bacilli	Bacillales	Staphylococcaceae	Staphylococcus	Staphylococcus epidermidis
lcl|AE015929.1_cds_AAO03723.1_126	1282	Bacteria	Firmicutes	Bacilli	Bacillales	Staphylococcaceae	Staphylococcus	Staphylococcus aureus
lcl|CP000029.1_cds_AAW53023.1_2087	1282	Bacteria	Firmicutes	Bacilli	Bacillales	Staphylococcaceae	Staphylococcus	Staphylococcus epidermidis
lcl|AP006716.1_cds_BAE03805.1_496	1283	Bacteria	Firmicutes	Bacilli	Bacillales	Staphylococcaceae	Staphylococcus	Staphylococcus haemolyticus
lcl|AP008934.1_cds_BAE17442.1_297	29385	Bacteria	Firmicutes	Bacilli	Bacillales	Staphylococcaceae	Staphylococcus	Staphylococcus saprophyticus
lcl|NC_002505.1_cds_WP_001015221.1_2050	948564	Bacteria	Proteobacteria	Gammaproteobacteria	Vibrionales	Vibrionaceae	Vibrio	Vibrio cholerae
lcl|NC_003143.1_cds_WP_002208579.1_3055	632	Bacteria	Proteobacteria	Gammaproteobacteria	Enterobacterales	Yersiniaceae	Yersinia	Yersinia pestis
Note: *，Bold name is modified by NCBI taxonomy of full sequences.
